# Supplementary material for: Association mapping of drought tolerance and agronomic traits in rice (Oryza sativa L.) landraces
Source: BMC Plant Biol. 2021 Oct 23;21:484. doi: 10.1186/s12870-021-03272-3 (PMC8539776; doi:10.1186/s12870-021-03272-3)
Supplement: Supplementary file 1 — Additional file 1: Supplementary Table 1. List of rice diverse panels (Panel I and II) evaluated in the study. [file 12870_2021_3272_MOESM1_ESM.xlsx]

## Sheet: Supp Table 1
Association mapping of drought tolerance and agronomic traits in rice (Oryza sativa L.) landraces
Radha Beena1, @,*, Silvas Kirubakaran2*, Narayanan Nithya1*, Alagu Manickavelu3, Rameshwar Prasad Sah4, Puthenpeedikal Salim Abida5, Janardanan Sreekumar6, Poolakkal Muhammed Jaslam7, Rajendrakumar Rejeth1, Vijayalayam Gengamma Jayalekshmy8, Stephen Roy1, Ramakrishnan Vimala Manju1, Mariasoosai Mary Viji1 and Kadambot H.M. Siddique9
Supplementary Table 1. List of rice diverse panels (Panel I and II) evaluated in the study
Genotype Name	Accession type	Evaluated in trials
		1 & 2	3 & 4	5
Aryan (Ptb1)	Local landrace	Yes	Yes	Yes
Ponnaryan (Ptb2)	Local landrace	Yes	Yes	Yes
Eravapandy (Ptb3)	Local landrace	Yes	Yes	Yes
Vellari (Ptb4)	Local landrace	Yes	Yes	Yes
Velutharikayama (Ptb5)	Local landrace	Yes	Yes	Yes
Athikkiraya (Ptb6)	Local landrace	Yes	Yes	Yes
Parambuvattan (Ptb7)	Local landrace	Yes	Yes	Yes
Thavalakkannan (Ptb8)	Local landrace	Yes	Yes	Yes
Thavalakkannan (Ptb9)	Local landrace	Yes	Yes	Yes
Thekkancheera (Ptb10)	Local landrace	Yes	Yes	Yes
ThekkanChitteni (Ptb12)	Local landrace	Yes	Yes	Yes
Kayama (Ptb13)	Local landrace	Yes	Yes	Yes
Maskathi (Ptb14)	Local landrace	Yes	Yes	Yes
Kavunginpoothala (Ptb15)	Local landrace	Yes	Yes	Yes
Kavunginpoothala-2 (PTB 16)	Local landrace	.	Yes	.
JedduHalliga (Ptb17)	Local landrace	Yes	Yes	Yes
Eravapandy (Ptb18)	Local landrace	Yes	Yes	Yes
Athikkiraya (Ptb19)	Local landrace	Yes	Yes	Yes
VadakkanChitteni (Ptb20)	Local landrace	Yes	Yes	Yes
Thekkan (Ptb21)	Local landrace	Yes	Yes	Yes
VeluthaVattan (Ptb22)	Local landrace	Yes	Yes	Yes
Cheriya Aryan (Ptb23)	Local landrace	Yes	Yes	Yes
ChuvannaVattan (Ptb24)	Local landrace	Yes	Yes	Yes
Thonnooran (Ptb25)	Local landrace	Yes	Yes	Yes
Chenkayama (Ptb26)	Local landrace	Yes	Yes	Yes
Kodiyan (Ptb27)	Local landrace	Yes	Yes	Yes
Kattamodan (Ptb28)	Local landrace	Yes	Yes	Yes
KaruthaModan (Ptb29)	Local landrace	Yes	Yes	Yes
ChuvannaModan (Ptb30)	Local landrace	Yes	Yes	Yes
Elappapoochampan (Ptb31)	Local landrace	Yes	Yes	Yes
Aruvakkari (Ptb32)	Local landrace	Yes	Yes	Yes
Arikkirai (Ptb33)	Local landrace	Yes	Yes	Yes
ValiyaChampan (Ptb34)	Local landrace	Yes	Yes	Yes
Annapoorna (Ptb 35)	Improved variety	Yes	Yes	.
Rohini (Ptb 36)	Improved variety	Yes	Yes	.
Aswathy (Ptb 37)	Improved variety	Yes	Yes	.
Triveni (Ptb 38)	Improved variety	Yes	Yes	.
Jyothi (Ptb 39)	Improved variety	Yes	Yes	.
Sabari (Ptb 40)	Improved variety	Yes	Yes	.
Bharathi (Ptb 41)	Improved variety	Yes	Yes	.
Suvarna Modan (PTB 42)	Improved variety	.	Yes	.
SwarnaPrabha (Ptb 43)	Improved variety	Yes	Yes	.
Rasmi (Ptb 44)	Improved variety	.	Yes	.
MattaTriveni (Ptb 45)	Improved variety	Yes	Yes	.
Jayathi (Ptb 46)	Improved variety	Yes	Yes	.
Neeraja (Ptb 47)	Improved variety	.	Yes	.
Nila (Ptb 48)	Improved variety	.	Yes	.
Kairali (Ptb 49)	Improved variety	Yes	Yes	.
Kanchana (Ptb 50)	Improved variety	Yes	Yes	.
Aathira (Ptb 51)	Improved variety	Yes	Yes	.
Aiswarya (Ptb 52)	Improved variety	Yes	Yes	.
Mangala Mahsuri (Ptb 53)	Improved variety	.	Yes	.
Karuna (Ptb 54)	Improved variety	.	Yes	.
Harsha (Ptb 55)	Improved variety	Yes	Yes	Yes
Varsha (Ptb 56)	Improved variety	Yes	Yes	.
Swetha (Ptb 57)	Improved variety	Yes	Yes	.
Anashwara(Ptb 58)	Improved variety	Yes	Yes	.
Samyuktha(Ptb 59)	Improved variety	Yes	Yes	.
Vaishak (Ptb 60)	Improved variety	Yes	Yes	Yes
ADT 37	High-yielding Variety	Yes	.	.
ASD 16	High-yielding Variety	Yes	.	.
Bhadra(MO-4)	Improved variety	Yes	Yes	.
Chomala	Local landrace	Yes	Yes	Yes
CR DHAN 101	Improved variety	Yes	.	.
CR DHAN 202	Improved variety	Yes	.	.
CR DHAN 204	Improved variety	Yes	.	.
CR DHAN 205	Improved variety	Yes	.	.
CR DHAN 305	Improved variety	Yes	.	.
Deepthi	Improved variety	.	Yes	.
Gandhakashala	Local landrace	Yes	Yes	.
Gopika	Improved variety	Yes	.	.
IGKVR-1	Local landrace	Yes	.	.
Jaya	Improved variety	Yes	Yes	.
Jeerakashala	Local landrace	Yes	Yes	.
JS-4	Local landrace	Yes	.	.
Kalladiyar	Local landrace	.	Yes	.
Karanavara	Local landrace	.	Yes	.
Karuthadukkan	Local landrace	.	Yes	.
Kazhiama	Local landrace	Yes	.	.
KK Varna (VK-1)	Improved variety	.	Yes	.
Kunjukunjuvarna	Local landrace	Yes	.	.
Kuttithekkan	Local landrace	Yes	.	.
Mahamaya	Improved variety	Yes	.	.
Makaram(KTR-2)	Improved variety	Yes	Yes	.
Makom(MO-9)	Improved variety	Yes	Yes	.
N-22	Stress tolerant Variety	Yes	Yes	.
NS-1	Improved variety	.	Yes	.
NS-2	Improved variety	.	Yes	.
Pandichempan	Local landrace	Yes	.	.
PHB-71	High-yielding Variety	.	Yes	.
Ponmani	Improved variety	Yes	Yes	.
Prathyasha(MO-21)	Improved variety	Yes	Yes	.
Sampada	Improved variety	Yes	Yes	.
Shreyas(MO-22)	Improved variety	Yes	.	.
Thottacheera	Local landrace	.	Yes	.
Uma(MO-16)	Improved variety	Yes	Yes	.
Vellanavara	Local landrace	.	Yes	.
VelluthataryanSel	Local landrace	Yes	.	.
