# Supplementary material for: Association mapping of drought tolerance and agronomic traits in rice (Oryza sativa L.) landraces
Source: BMC Plant Biol. 2021 Oct 23;21:484. doi: 10.1186/s12870-021-03272-3 (PMC8539776; doi:10.1186/s12870-021-03272-3)
Supplement: Supplementary file 2 — Additional file 2: Supplementary Table 2. Correlation of phenological, physiological traits with yield under water stress in trial 1. [file 12870_2021_3272_MOESM2_ESM.xlsx]

## Sheet: Supp Table 2
Supplementary Table 2. Correlation of phenological, physiological traits with yield under water stress in trial 1
Trait	PH	NOT	DFF	LT	RWC	CMS	CSI	YPP	TGW	SPF	LR	LD	RYR	DSI
PH	1
NOT	0.004NS	1
DFF	-0.037NS	-0.200*	1
LT	0.294**	0.237**	-0.079NS	1
RWC	0.226**	0.265**	-0.233**	0.556**	1
CMS	0.296**	0.304**	-0.367**	0.457**	0.775**	1
CSI	0.317**	0.182*	-0.237**	0.575**	0.710**	0.664**	1
YPP	0.187*	0.394**	0.535**	-0.227**	0.743**	0.693**	0.688**	1
TGW	0.305**	0.223**	-0.230**	0.427**	0.597**	0.562**	0.639**	0.717**	1
SPF	0.171*	0.367**	-0.335**	0.459**	0.755**	0.742**	0.672**	0.790**	0.660**	1
LR	0.085NS	-0.205**	0.189*	-0.202*	-0.384**	-0.316**	-0.283**	-0.289**	-0.210**	-0.337**	1
LD	-0.017NS	-0.228**	0.191*	-0.262**	-0.423**	-0.353**	-0.374**	-0.313**	-0.225**	-0.351**	0.756**	1
RYR	0.022NS	-0.042NS	-0.058NS	-0.130NS	-0.117NS	-0.139NS	-0.086NS	-0.377**	-0.072NS	-0.162*	-0.097NS	-0.063NS	1
DSI	-0.025NS	0.041NS	0.058NS	0.129NS	0.114NS	0.136NS	0.081NS	0.371**	0.066NS	0.158*	0.099NS	0.066NS	-1.000**	1
PH- Plant height (cm), NOT- no. of tillers, DFF- Days to 50% flowering, LT- Leaf temperature (◦c), Leaf rolling score- LR, LD- Leaf drying score, RWC - Relative water content (%), CMS- Cell membrane stability index (%), CSI- Chlorophyll stability index (%), YPP- Yield per plant (g), TGW- Thousand grain weight (g), SPF- Spikelet fertility percentage (%), %RYR- Percentage relative yield reduction, …
