# Supplementary material for: Association mapping of drought tolerance and agronomic traits in rice (Oryza sativa L.) landraces
Source: BMC Plant Biol. 2021 Oct 23;21:484. doi: 10.1186/s12870-021-03272-3 (PMC8539776; doi:10.1186/s12870-021-03272-3)
Supplement: Supplementary file 3 — Additional file 3: Supplementary Table 3. Correlation of phenological, physiological traits with yield under water stress in trial 2. [file 12870_2021_3272_MOESM3_ESM.xlsx]

## Sheet: Supp Table 3
Supplementary Table 3. Correlation of phenological, physiological traits with yield under water stress in trial 2
Trait	PH	NOT	DFF	LT	RWC	CMS	CSI	TGW	SPF	YPP	LR	LD	RYR	DSI
PH	1
NOT	0.044NS	1
DFF	0.047NS	-0.100NS	1
LT	0.089NS	-0.129NS	-0.008NS	1
CMS	0.245**	0.107NS	-0.428**	0.178*	1
RWC	0.231**	0.122NS	-0.333**	0.243**	0.723**	1
CSI	0.251**	0.014NS	-0.301**	0.373**	0.628**	0.701**	1
TGW	0.267**	0.116NS	-0.329**	0.222**	0.449**	0.478**	0.504**	1
SPF	0.118NS	0.104NS	-0.374**	0.141NS	0.748**	0.723**	0.619**	0.472**	1
YPP	0.174*	0.026NS	0.253**	-0.236**	0.576**	0.632**	0.568**	0.511**	0.635**	1
LR	-0.027NS	-0.029NS	0.099NS	-0.207**	-0.265**	-0.374**	-0.347**	-0.216**	-0.256**	-0.266**	1
LD	-0.015NS	-0.015NS	0.112NS	-0.126NS	-0.237**	-0.359**	-0.318**	-0.218**	-0.260**	-0.237**	0.840**	1
RYR	0.122NS	0.133NS	-0.234**	-0.092NS	0.138NS	0.148NS	0.083NS	0.189*	0.086NS	-0.356**	-0.030NS	-0.051NS	1
DSI	-0.121NS	-0.133NS	0.234**	0.094NS	-0.138NS	-0.147NS	-0.083NS	-0.191*	-0.087NS	0.356**	0.032NS	0.053NS	-1.000**	1
PH- Plant height (cm), NOT- no. of tillers, DFF- Days to 50% flowering, LT- Leaf temperature (◦c), Leaf rolling score- LR, LD- Leaf drying score, RWC-Relative water content (%), CMS- Cell membrane stability index (%), CSI- Chlorophyll stability index (%), YPP- Yield per plant (g), TGW- Thousand grain weight (g), SPF- Spikelet fertility percentage (%), %RYR- Percentage relative yield reduction, DS…
