# Supplementary material for: Association mapping of drought tolerance and agronomic traits in rice (Oryza sativa L.) landraces
Source: BMC Plant Biol. 2021 Oct 23;21:484. doi: 10.1186/s12870-021-03272-3 (PMC8539776; doi:10.1186/s12870-021-03272-3)
Supplement: Supplementary file 4 — Additional file 4: Supplementary Table 4. Correlation among morpho-physiological and root traits measured under rainfed condition in trial 3. [file 12870_2021_3272_MOESM4_ESM.xlsx]

## Sheet: Supp Table 4
Supplementary Table 4. Correlation among morpho-physiological and root traits measured under rainfed condition in trial 3
Trait	PH	RL	RV	RDW	SDW	CT-2013	SPAD-2013	Chl-2013	CID-2011	SLA-2011
PH	1
RL	0.214	1
RV	0.422**	0.679**	1
RDW	0.145*	0.395**	0.661**	1
SDW	0.432**	0.323*	0.537**	0.540**	1
CT-2013	0.086**	-0.045	-0.066	0.039	-0.114	1
SPAD-2013	-0.136**	0.035	0.115	0.191*	0.133	0.015	1
Chl-2013	0.03	0.041	0.176	0.054	0.16	-0.168	0.032	1
CID-2011	-0.194*	0.092	-0.157	-0.059	-0.224	0.160*	0.143**	0.014	1
SLA-2011	-0.001	-0.239	-0.071	-0.018	-0.12	0.054	0.054	-0.221	-0.164	1
* and ** represent the p-value significance at 0.01 and 0.05 levels. PH- Plant Height (cm), RL-Root length (cm), RV-Root Volume (cm3), RDW- Root dry weight (g), SDW- Shoot dry weight (g), CT-2013- Canopy temperature (℃), SPAD- Chlorophyll content (%), Chl-Chlorophyll content, CID- Carbon Isotope discrimination, SLA- Specific leaf area (cm2). The suffix years, 2011 and 2013 represents the year of …
