# Supplementary material for: Association mapping of drought tolerance and agronomic traits in rice (Oryza sativa L.) landraces
Source: BMC Plant Biol. 2021 Oct 23;21:484. doi: 10.1186/s12870-021-03272-3 (PMC8539776; doi:10.1186/s12870-021-03272-3)
Supplement: Supplementary file 5 — Additional file 5: Supplementary Table 5. Marker-trait association identified with GLM analysis in diverse panel I phenotypic data measured under water stress. [file 12870_2021_3272_MOESM5_ESM.xlsx]

## Sheet: Supp Table 5
Supplementary Table 5. Marker-trait association identified with GLM analysis in diverse panel I phenotypic data measured under water stress
Traits	Markers	Chr. No	p-value	r2 value
Plant height	RM1026 RM1019 RM5923 RM5633 RM1032	9 8 11 4 1	0.00332 8.47E-04 0.03381 0.01736 0.00738	0.10403 0.13223 0.05576 0.06956 0.08739
Tiller Number	RM48 RM 461 RM455 RM151 RM1178	2 6 7 1 2	0.00112 0.00164 2.29E-04 4.38E-05 0.00329	0.12658 0.11869 0.15881 0.1916 0.10421
Days to 50% flowering	RM1018 RM455 RM5633	4 7 4	0.02669 0.01724 0.04161	0.06064 0.0697 0.0515
Leaf temperature	RM6100 RM3825 RM6925 RM1090 RM1178 RM514 RM178	10 1 8 5 2 3 5	2.69E-06 4.98E-06 3.83E-06 1.34E-04 0.00159 7.83E-04 7.83E-04	0.24461 0.23317 0.23808 0.16953 0.1193 0.13386 0.13386
Relative water content	RM6100 RM3825 RM6925 RM1090 RM1031 RM5642 RM259	10 1 8 5 6 6 1	2.04E-08 2.13E-08 4.99E-10 7.83E-08 2.02E-06 2.46E-05 1.09E-06	0.3301 0.32942 0.38898 0.30747 0.24986 0.20283 0.26107
Leaf rolling score	RM6100 RM514 RM178 RM17 RM259	10 3 5 12 1	1.47E-07 1.33E-07 1.33E-07 1.33E-07 1.74E-05	0.29659 0.29833 0.29833 0.29833 0.20951
Leaf drying score	RM6100 RM514 RM178 RM17 RM151 RM259	10 3 5 12 1 1	2.02E-08 1.09E-08 1.09E-08 1.09E-08 5.05E-06 2.21E-06	0.33026 0.34035 0.34035 0.34035 0.23291 0.24824
Cell membrane stability index	RM6100 RM3825 RM6925 RM490 RM462 RM455 RM1031 RM259 RM474 RM72 RM17 RM151	10 1 8 1 1 7 6 1 7 7 12 1	1.01E-10 6.43E-14 1.58E-10 1.72E-11 1.83E-12 1.08E-10 6.02E-04 5.13E-08 3.88E-07 6.19E-07 5.90E-10 2.12E-06	0.41279 0.51133 0.4062 0.43809 0.46868 0.41176 0.13923 0.31467 0.27963 0.27134 0.38643 0.24905
Chlorophyll stability index	RM6100 RM3825 RM6925 RM490 RM1090 RM48 RM462 RM1067 RM259	10 1 8 1 5 2 1 1 1	7.69E-10 1.57E-09 1.55E-10 2.85E-06 5.26E-07 2.07E-07 5.66E-08 1.27E-08 1.48E-08	0.38238 0.37133 0.40648 0.24353 0.27425 0.29068 0.31301 0.33796 0.33542
Yield/plant	RM3825 RM3042 RM6925 RM462 RM461 RM283 RM328 RM455 RM48 RM1067	1 4 8 1 6 1 9 7 2 1	1.33E-06 2.57E-07 2.15E-06 8.81E-07 1.81E-07 1.94E-05 9.08E-06 1.75E-05 4.72E-05 5.54E-04	0.25747 0.28687 0.24876 0.26498 0.29299 0.20743 0.22187 0.20931 0.19015 0.14092
Thousand grain weight	RM 3825 RM 3042 RM6925 RM462	1 4 8 1	0.00217 1.87E-05 0.00282 0.0032	0.1128 0.20814 0.10741 0.10476
Spikelet fertility percentage	RM3825 RM462 RM461 RM259 RM105 RM455	1 1 6 1 9 7	5.09E-08 6.83E-08 2.09E-08 2.71E-07 3.77E-06 8.95E-07	0.31478 0.3098 0.32968 0.28596 0.23839 0.26469
Relative yield reduction	RM113 RM1019	7 8	0.00225 0.01015	0.11213 0.08073
Drought susceptibility index	RM1132 RM1019	7 8	0.00184 0.01103	0.11621 0.07901
