# Supplementary material for: Association mapping of drought tolerance and agronomic traits in rice (Oryza sativa L.) landraces
Source: BMC Plant Biol. 2021 Oct 23;21:484. doi: 10.1186/s12870-021-03272-3 (PMC8539776; doi:10.1186/s12870-021-03272-3)
Supplement: Supplementary file 6 — Additional file 6: Supplementary Table 6. Marker-trait association identified with GLM analysis in diverse panel II phenotypic data measured under water stress. [file 12870_2021_3272_MOESM6_ESM.xlsx]

## Sheet: Supp Table 6
Supplementary Table 6. Marker-trait association identified with GLM analysis in diverse panel II phenotypic data measured under water stress
Trait	Linked marker	Chr. No.	p-value	r2 value (%)
PH	RM1032	1	0.01335	7.503
	RM6100	10	0.03128	5.736
	RM3825	1	0.03182	5.701
	RM6925	8	0.03797	5.338
RL	RM5715	12	0.000494	14.324
	RM5633	4	0.000611	13.892
	RM1048	1	0.000974	12.937
	RM1026	9	0.00126	12.4
	RM1032	1	0.00195	11.509
	RM1019	8	0.03227	5.672
	RM1031	6	0.04287	5.089
	RM 1018	4	0.04841	4.841
RV	RM5633	4	0.02076	6.584
	RM5715	12	0.03355	5.592
	RM1026	9	0.03445	5.538
	RM1178	2	0.03689	5.397
SDW	RM1178	2	0.02396	6.287
CT	RM1178	2	0.03253	5.655
	RM1048	1	0.04986	4.781
SCMR	RM246	1	0.00455	9.748
	RM105	1	0.01573	7.16
	RM490	2	0.03067	5.777
	RM1132	7	0.03212	5.681
	RM1019	9	0.04709	4.898
Chl	RM1026	9	0.000228	15.888
	RM259	1	0.00309	10.552
	RM5961	11	0.00375	10.151
	RM1032	1	0.00458	9.734
	RM1019	8	0.00641	9.031
	RM5715	12	0.01444	7.338
CID	RM105	9	0.00857	8.426
	RM136	6	0.02611	6.109
	RM1132	7	0.03625	5.433
PH- Plant Height (cm), RL-Root length (cm), RV-Root Volume (cm3), SDW- Shoot dry weight (g), CT-2013- Canopy temperature (℃), SCMR- Chlorophyll content (%), Chl-Chlorophyll content, CID- Carbon Isotope discrimination.
