# Supplementary material for: Association mapping of drought tolerance and agronomic traits in rice (Oryza sativa L.) landraces
Source: BMC Plant Biol. 2021 Oct 23;21:484. doi: 10.1186/s12870-021-03272-3 (PMC8539776; doi:10.1186/s12870-021-03272-3)
Supplement: Supplementary file 7 — Additional file 7: Supplementary Table 7. List of SSR markers used in genotyping diverse rice panels (Panel I and II). [file 12870_2021_3272_MOESM7_ESM.xlsx]

## Sheet: Supp Table 7
Supplementary Table 7: List of SSR markers used in genotyping diverse rice panels (Panel I and II)
S. No	Marker	Forward primer sequence	Reverse primer sequence
1	RM1067	CGATGGAGAGAGAATGTCTAGC	TAATACGCAAGGCAGAAGGG
2	RM246	GAGCTCCATCAGCCATTCAG	CTGAGTGCTGCTGCGACT
3	RM490	ATCTGCACACTGCAAACACC	AGCAAGCAGTGCTTTCAGAG
4	RM1032	TGGCACTTCACGTAGCAAAC	TGGTTCTGTTCTTGTGGCTG
5	RM3825	AAAGCCCCCAAAAGCAGTAC	GTGAAACTCTGGGGTGTTCG
6	RM283	GTCTACATGTACCCTTGTTGGG	CGGCATGAGAGTCTGTGATG
7	RM259	TGGAGTTTGAGAGGAGGG	CTTGTTGCATGGTGCCATGT
8	RM462	ACGGCCCATATAAAAGCCTC	AAGATGGCGGAGTAGCTCAG
9	RM513	TCTAGTGGCCTCAAAAAGGG	GCAACGAAATCATCCCTAGC
10	RM431	TCCTGCGAACTGAAGAGTTG	AGAGCAAAACCCTGGTTCAC
11	RM5735	AGGCTTGTCCAATACGATCG	TTCTGTTGCTGTAGTTGCCG
12	RM222	CTTAAATGGGCCACATGCG	CAAAGCTTCCGGCCAAAAG
13	RM237	CAAATCCCGACTGCTGTCC	TGGGAAGAGAGCACTACAGC
14	RM86	TACACCTCATCGATCAATCG	CTTTCGAATCTGAAGATC
15	RM104	GGAAGAGGAGAGAAAGATGTGTGTCG	TCAACAGACACACCGCCACCGC
16	RM151	GGCTGCTCATCAGCTGCATGCG	TCGGCAGTGGTAGAGTTTGATCTGC
17	RM521	TTCCCTTATTCCTGCTCTCC	GGGATTTGCAGTGAGCTAGC
18	RM452	CTGATCGAGAGCGTTAAGGG	GGGATCAAACCACGTTTCTG
19	RM154	ACCCTCTCCGCCTCGCCTCCTC	CTCCTCCTCCTGCGACCGCTCC
20	RM236	GCGCTGGTGGAAAATGAG	GGCATCCCTCTTTGATTCCTC
21	RM48	TGTCCCACTGCTTTCAAGC	CGAGAATGAGGGACAAATAACC
22	RM1178	CAGTGGGCGAGCATAGGAG	ATCCTTTTCTCCCTCTCTCG
23	RM520	AGGAGCAAGAAAAGTTCCCC	GCCAATGTGTGACGCAATAG
24	RM1022	CATGGGATGAGGGAGTAATG	CTTTGATAGCGGCTTTGTCC
25	RM5628	CCGGATAAAGAGGGAGGAAG	TGTCGACCTCCAATATGCAG
26	RM6484	GGGTTTCTTCGATCCACTTG	CTTTGGGGGAGAAAGGTAGC
27	RM81	GAGTGCTTGTGCAAGATCCA	CTTCTTCACTCATGCAGTTC
28	RM85	CCAAAGATGAAACCTGGATTG	GCACAAGGTGAGCAGTCC
29	RM514	AGATTGATCTCCCATTCCCC	CACGAGCATATTACTAGTGG
30	RM5633	GTGTAGCTGCTAGGCCGAAC	TTCCTTTCGCTACGTTGGAC
31	RM470	TCCTCATCGGCTTCTTCTTC	AGAACCCGTTCTACGTCACG
32	RM518	CTCTTCACTCACTCACCATGG	ATCCATCTGGAGCAAGCAAC
33	RM349	TTGCCATTCGCGTGGAGGCG	GTCCATCATCCCTATGGTCG
34	RM1113	GGGCGCATGTGTATTTCTTC	TGGGGAAAAACCACAAGCC
35	RM5688	GCAGTGTCCAACCATCTGTG	ATCTGGTCACCCTTTGCTTG
36	RM537	CCGTCCCTCTCTCTCCTTTC	ACAGGGAAACCATCCTCCTC
37	RM280	ACACGATCCACTTTGCGC	TGTGTCTTGAGCAGCCAGG
38	RM3042	CAAAAAGGAATCAATGTGAA	GGCTGTTGAGAGGTAGAGAA
39	RM1018	ATCTTGTCCCACTGCACCAC	TGTGACTGCTTTTCTGTCGC
40	RM3351	ATGGAAGGAATGGAGGTGAG	TACCCCTACGTCGATCGATC
41	RM1090	GTTATAGCGCACCCTGGATG	GAACCGAAGGGACATGTGTG
42	RM507	CTTAAGCTCCAGCCGAAATG	CTCACCCTCATCATCGCC
43	RM538	GGTCGTTGAAGCTTACCAGC	ACAAGCTCTCAAAACTCGCC
44	RM413	GGCGATTCTTGGATGAAGAG	TCCCCACCAATCTTGTCTTC
45	RM1054	TGCATATGTACCGCAACCTC	TTTCTGCATGATCCCCTCTG
46	RM31	GATCACGATCCACTGGAGCT	AAGTCCATTACTCTCCTCCC
47	RM178	TCGCGTGAAAGATAAGCGGCGC	GATCACCGTTCCCTCCGCCTGC
48	RM249	GGCGTAAAGGTTTTGCATGT	ATGATGCCATGAAGGTCAGC
49	RM5642	AAAAACCGGCTAATCCCTCC	TTCGATGGGATTGATCGC
50	RM1130	AGATCGGATTGGGATGGC	ACCCAACCAATTAGTGCCAC
51	RM1031	GTGAAGGCACACCAACCG	GACGAGGATCGAATTCGAAG
52	RM136	GAGAGCTCAGCTGCTGCCTCTAGC	GAGGAGCGCCACGGTGTACGCC
53	RM510	AACCGGATTAGTTTCTCGCC	TGAGGACGACGAGCAGATTC
54	RM528	GGCATCCAATTTTACCCCTC	AAATGGAGCATGGAGGTCAC
55	RM540	GCCTTCTGGCTCATTTATGC	CTAGGCCTGCCAGATTGAAC
56	RM5745	ATGCCAAGTGGACGATGTAC	ACATGTGGGTAGTGGGATGG
57	RM5753	AACATGCTCAACTTCTGGGC	GCTAGGTACGATCCAGCTGC
58	RM314	CTAGCAGGAACTCCTTTCAGG	AACATTCCACACACACACGC
59	RM225	TGCCCATATGGTCTGGATG	GAAAGTGGATCAGGAAGGC
60	RM461	GAGACCGGAGAGACAACTGC	TGATGCGGTTTGACTGCTAC
61	RM5720	CCTGATAAATTGACAGTTAC	GAGAGTAGGAGTTGATAACA
62	RM1132	ATCACCTGAGAAACATCCGG	CTCCTCCCACGTCAAGGTC
63	RM1048	CAAGCCTATAATGTGAATTG	AATTTTTAGTTTGGGGTAGA
64	RM455	AACAACCCACCACCTGTCTC	AGAAGGAAAAGGGCTCGATC
65	RM474	AAGATGTACGGGTGGCATTC	TATGAGCTGGTGAGCAATGG
66	RM1085	GGGGAAAAAGGAACACCTTC	ACAGGACAGACGACAATTGG
67	RM47	ACTCCACTCCACTCCCCAC	GTCAGCAGGTCGGACGTC
68	RM125	ATCAGCAGCCATGGCAGCGACC	AGGGGATCATGTGCCGAAGGCC
69	RM298	CTGATCACTGGATCGATCATG	CATGCCAAGATGCAACAG
70	RM72	CCGGCGATAAAACAATGAG	GCATCGGTCCTAACTAAGGG
71	RM6925	TGAGAGGACGCTTGAAGAGG	GCACCTAGTGACTGAAGGTTG
72	RM433	TGCGCTGAACTAAACACAGC	AGACAAACCTGGCCATTCAC
73	RM1109	TCAAAATCACGTGTATGTAAGC	TTTACAAAGGACAGAGGGC
74	RM5637	CAACTCCAACGACGATGAAC	TGGTGAAGTGGAGTGGAGTG
75	RM149	GCTGACCAACGAACCTAGGCCG	GTTGGAAGCCTTTCCTCGTAACACG
76	RM256	GACAGGGAGTGATTGAAGGC	GTTGATTTCGCCAAGGGC
77	RM32	AGTCTACGTGGTGTACACGTGG	TGCGGCCTGCCGTTTGTGAG
78	RM1019	GTTTGAACAGTAGGACTTGT	AGAACATCTCACACTTCTCT
79	RM1026	GCCTCTGGCAGAATAGCATC	TATCACTTTGCTGCCTAGGC
80	RM105	GTCGTCGACCCATCGGAGCCAC	TGGTCGAGGTGGGGATCGGGTC
81	RM5654	TGCAACTCGCGTATACAATA	CCAAGTTCGTTACAGCAGAG
82	RM278	GTAGTGAGCCTAACAATAATC	TCAACTCAGCATCTCTGTCC
83	RM328	CATAGTGGAGTATGCAGCTGC	CCTTCTCCCAGTCGTATCTG
84	RM6100	TCCTCTACCAGTACCGCACC	GCTGGATCACAGATCATTGC
85	RM5629	AGCTCAACTCGACAACTCCC	CCATCTCCTCTTTCACCTCG
86	RM5666	ACTTTCTCTCCATCGTTGCC	AACAGAGTTGTTTCGCTGCC
87	RM5707	GACGTGGCACCCTAGTAAGC	GAAAGAGGAGATATGGGGCC
88	RM224	ATCGATCGATCTTCACGAGG	TGCTATAAAAGGCATTCGGG
89	RM1083	CCTTGATTGCAGCATCCG	TTGAGCCTTTTACGAGACGG
90	RM5926	ATATACTGTAGGTCCATCCA	AGATAGTATAGCGTAGCAGC
91	RM5961	GTATGCTCCTCCTCACCTGC	ACATGCGACGTGATGTGAAC
92	RM536	TCTCTCCTCTTGTTTGGCTC	ACACACCAACACGACCACAC
93	RM1124	AAGCTATCCCCCTTTTTGGC	AGGGATCGGTAGACCCAATC
94	RM5923	ATAGTTCGGGGGGTAATTCG	GTCGATCGAGATAGTTGGGG
95	RM5715	CTAGAGCCACCTCAAGCTCC	TGACCGTGGTCTTGTCTACG
96	RM6615	GTCGACATGCGGATGCTG	ACCTCCATCTTGGCCTTCTC
97	RM17	TGCCCTGTTATTTTCTTCTCTC	GGTGATCCTTTCCCATTTCA
98	RM1036	CTCATTTGTCGATTGCCGTC	ATGGGAGGAGTGATCAAACG
99	RM1081	CACCTGCACATCATCATCAC	CGTTGGATTTGAATCTGGGG
100	RM313	TGCTACAAGTGTTCTTCAGGAC	GCTCACCTTTTGTGTTCCAC
