# Supplementary material for: Association mapping of drought tolerance and agronomic traits in rice (Oryza sativa L.) landraces
Source: BMC Plant Biol. 2021 Oct 23;21:484. doi: 10.1186/s12870-021-03272-3 (PMC8539776; doi:10.1186/s12870-021-03272-3)
Supplement: Supplementary file 9 — Additional file 9: Supplementary Table 8. SNP variation identified in 11 rice land race accessions used in this study. [file 12870_2021_3272_MOESM9_ESM.xlsx]

## Sheet: Supp Table 8
Association mapping of drought tolerance and agronomic traits in rice (Oryza sativa L.) landraces
Radha Beena1, @,*, Silvas Kirubakaran2*, Narayanan Nithya1*, Alagu Manickavelu3, Rameshwar Prasad Sah4, Puthenpeedikal Salim Abida5, Janardanan Sreekumar6, Poolakkal Muhammed Jaslam7, Rajendrakumar Rejeth1, Vijayalayam Gengamma Jayalekshmy8, Stephen Roy1, Ramakrishnan Vimala Manju1, Mariasoosai Mary Viji1 and Kadambot H.M. Siddique9
Supplementary Table 8. SNP variation identified in 11 rice landrace accessions used in this study.
rs#	alleles	chrom	pos	strand	assembly#	center	protLSID	assayLSID	panelLSID	QCcode	Thavalakannan	Jaya	Athira	Kalladiyaral	Ponnaryan	Thonnuran	Chomala	Gandhakasala	Thekkancheera	Jeerakasala	Chenkazhama
SCM000126.1_6295	G	CM000126.1	6295	+	NA	NA	NA	NA	NA	NA	N	N	N	N	N	N	N	G	N	G	N
SCM000126.1_6318	C	CM000126.1	6318	+	NA	NA	NA	NA	NA	NA	N	N	N	N	N	N	N	C	N	C	N
SCM000126.1_6383	G	CM000126.1	6383	+	NA	NA	NA	NA	NA	NA	N	N	N	N	N	N	N	G	N	G	N
SCM000126.1_6401	G	CM000126.1	6401	+	NA	NA	NA	NA	NA	NA	N	N	N	N	N	N	N	G	N	G	N
SCM000126.1_6409	G	CM000126.1	6409	+	NA	NA	NA	NA	NA	NA	N	N	N	N	N	N	N	G	N	G	N
SCM000126.1_6430	C	CM000126.1	6430	+	NA	NA	NA	NA	NA	NA	N	N	N	N	N	N	N	C	N	C	N
SCM000126.1_7977	A/G	CM000126.1	7977	+	NA	NA	NA	NA	NA	NA	G	R	G	A	A	A	R	A	A	A	G
SCM000126.1_7988	G/A	CM000126.1	7988	+	NA	NA	NA	NA	NA	NA	G	G	G	G	G	G	G	G	G	A	G
SCM000126.1_7991	C/T	CM000126.1	7991	+	NA	NA	NA	NA	NA	NA	C	C	C	C	T	C	C	C	C	C	C
SCM000126.1_7992	A/G	CM000126.1	7992	+	NA	NA	NA	NA	NA	NA	A	R	A	G	A	G	R	A	G	A	A
SCM000126.1_7993	C/T	CM000126.1	7993	+	NA	NA	NA	NA	NA	NA	C	C	C	C	C	C	C	T	C	C	C
SCM000126.1_7999	A/G	CM000126.1	7999	+	NA	NA	NA	NA	NA	NA	G	R	G	A	G	A	A	G	A	G	A
SCM000126.1_8003	C/A	CM000126.1	8003	+	NA	NA	NA	NA	NA	NA	C	C	C	C	A	C	C	C	C	C	C
SCM000126.1_8013	G/T	CM000126.1	8013	+	NA	NA	NA	NA	NA	NA	G	G	G	G	T	G	G	G	G	G	G
SCM000126.1_8030	A/C	CM000126.1	8030	+	NA	NA	NA	NA	NA	NA	C	M	C	A	A	A	A	A	A	A	A
SCM000126.1_8055	A/G	CM000126.1	8055	+	NA	NA	NA	NA	NA	NA	G	R	G	A	G	A	R	A	A	A	G
SCM000126.1_8062	A/G	CM000126.1	8062	+	NA	NA	NA	NA	NA	NA	G	R	G	A	N	A	R	A	A	A	G
SCM000126.1_8090	T/C	CM000126.1	8090	+	NA	NA	NA	NA	NA	NA	T	T	T	T	C	T	T	T	T	T	T
SCM000126.1_8122	G/T	CM000126.1	8122	+	NA	NA	NA	NA	NA	NA	N	G	N	G	N	G	K	N	G	N	T
SCM000126.1_8180	C/T	CM000126.1	8180	+	NA	NA	NA	NA	NA	NA	T	Y	T	C	C	C	C	C	C	C	C
SCM000126.1_8209	A/G	CM000126.1	8209	+	NA	NA	NA	NA	NA	NA	A	A	A	A	G	A	A	A	A	A	A
SCM000126.1_8212	T/C	CM000126.1	8212	+	NA	NA	NA	NA	NA	NA	T	T	T	T	C	T	T	T	T	T	T
SCM000126.1_8227	T/A	CM000126.1	8227	+	NA	NA	NA	NA	NA	NA	T	T	T	T	A	T	T	T	T	T	T
SCM000126.1_8233	C/T	CM000126.1	8233	+	NA	NA	NA	NA	NA	NA	T	Y	T	C	C	C	C	C	C	C	C
SCM000126.1_8235	C/A	CM000126.1	8235	+	NA	NA	NA	NA	NA	NA	A	M	A	C	C	C	C	C	C	C	C
SCM000126.1_8259	C/T	CM000126.1	8259	+	NA	NA	NA	NA	NA	NA	T	Y	T	C	N	C	C	C	C	C	N
SCM000126.1_8461	G/A	CM000126.1	8461	+	NA	NA	NA	NA	NA	NA	A	A	A	G	G	N	N	G	G	G	A
SCM000126.1_8462	G/T	CM000126.1	8462	+	NA	NA	NA	NA	NA	NA	T	T	T	G	K	N	N	G	G	G	G
SCM000126.1_8464	A/G	CM000126.1	8464	+	NA	NA	NA	NA	NA	NA	A	A	A	G	R	N	N	A	G	A	A
SCM000126.1_8465	G	CM000126.1	8465	+	NA	NA	NA	NA	NA	NA	G	G	G	G	G	N	N	G	G	G	G
SCM000126.1_8482	G/T	CM000126.1	8482	+	NA	NA	NA	NA	NA	NA	G	G	G	G	G	N	N	G	G	G	K
SCM000126.1_8617	C/T	CM000126.1	8617	+	NA	NA	NA	NA	NA	NA	C	C	C	C	Y	N	N	C	C	C	Y
SCM000126.1_8653	G/A	CM000126.1	8653	+	NA	NA	NA	NA	NA	NA	A	A	A	G	G	N	N	G	G	G	G
SCM000126.1_8689	C/G	CM000126.1	8689	+	NA	NA	NA	NA	NA	NA	C	C	C	C	S	N	N	C	C	C	S
SCM000126.1_8690	A/T	CM000126.1	8690	+	NA	NA	NA	NA	NA	NA	A	A	A	A	W	N	N	A	A	A	A
SCM000126.1_8709	T/C	CM000126.1	8709	+	NA	NA	NA	NA	NA	NA	C	C	C	T	T	N	N	T	T	T	T
SCM000126.1_9805	G/T	CM000126.1	9805	+	NA	NA	NA	NA	NA	NA	K	G	N	N	N	N	N	N	G	G	G
SCM000126.1_11154	A	CM000126.1	11154	+	NA	NA	NA	NA	NA	NA	N	A	N	A	N	N	N	N	A	N	A
SCM000126.1_11194	A/C	CM000126.1	11194	+	NA	NA	NA	NA	NA	NA	N	A	N	A	N	N	N	N	A	N	M
SCM000126.1_11362	G	CM000126.1	11362	+	NA	NA	NA	NA	NA	NA	N	G	N	G	N	N	N	N	G	N	N
SCM000126.1_12196	G/A	CM000126.1	12196	+	NA	NA	NA	NA	NA	NA	N	N	N	G	N	N	N	G	N	R	N
SCM000126.1_12212	A/C	CM000126.1	12212	+	NA	NA	NA	NA	NA	NA	N	N	N	A	N	N	N	A	N	M	N
SCM000126.1_12234	G/A	CM000126.1	12234	+	NA	NA	NA	NA	NA	NA	N	N	N	R	N	N	N	G	N	G	N
SCM000126.1_12244	C/T	CM000126.1	12244	+	NA	NA	NA	NA	NA	NA	N	N	N	C	N	N	N	C	N	Y	N
SCM000126.1_12251	G/A	CM000126.1	12251	+	NA	NA	NA	NA	NA	NA	N	N	N	G	N	N	N	G	N	R	N
SCM000126.1_12281	G/T	CM000126.1	12281	+	NA	NA	NA	NA	NA	NA	N	N	N	G	N	N	N	G	N	K	N
SCM000126.1_12290	C/T	CM000126.1	12290	+	NA	NA	NA	NA	NA	NA	N	N	N	C	N	N	N	C	N	Y	N
SCM000126.1_12308	T/A	CM000126.1	12308	+	NA	NA	NA	NA	NA	NA	N	N	N	W	N	N	N	T	N	T	N
SCM000126.1_12744	C/T	CM000126.1	12744	+	NA	NA	NA	NA	NA	NA	C	C	C	N	N	N	N	N	Y	N	C
SCM000126.1_12762	G/A	CM000126.1	12762	+	NA	NA	NA	NA	NA	NA	G	G	G	N	N	N	N	N	R	N	G
SCM000126.1_12768	T	CM000126.1	12768	+	NA	NA	NA	NA	NA	NA	T	T	T	N	N	N	N	N	T	N	T
SCM000126.1_12773	T/C	CM000126.1	12773	+	NA	NA	NA	NA	NA	NA	T	T	T	N	N	N	N	N	T	N	C
SCM000126.1_12792	C/T	CM000126.1	12792	+	NA	NA	NA	NA	NA	NA	C	C	C	N	N	N	N	N	Y	N	C
SCM000126.1_12795	C/T	CM000126.1	12795	+	NA	NA	NA	NA	NA	NA	C	C	C	N	N	N	N	N	Y	N	C
SCM000126.1_15138	C/T	CM000126.1	15138	+	NA	NA	NA	NA	NA	NA	Y	Y	N	N	C	C	N	N	N	N	C
SCM000126.1_15246	C/T	CM000126.1	15246	+	NA	NA	NA	NA	NA	NA	C	C	N	N	C	C	N	N	N	N	Y
SCM000126.1_15251	T	CM000126.1	15251	+	NA	NA	NA	NA	NA	NA	T	T	N	N	T	T	N	N	N	N	N
SCM000126.1_15914	A	CM000126.1	15914	+	NA	NA	NA	NA	NA	NA	N	A	N	N	N	N	N	N	N	N	N
SCM000126.1_15922	C	CM000126.1	15922	+	NA	NA	NA	NA	NA	NA	N	C	N	N	N	N	N	N	N	N	N
SCM000126.1_16451	A/C	CM000126.1	16451	+	NA	NA	NA	NA	NA	NA	M	N	N	N	A	N	N	N	N	N	N
SCM000126.1_16467	C/T	CM000126.1	16467	+	NA	NA	NA	NA	NA	NA	Y	N	N	N	C	N	N	N	N	N	N
SCM000126.1_16992	G	CM000126.1	16992	+	NA	NA	NA	NA	NA	NA	N	N	N	N	N	N	G	G	N	N	N
SCM000126.1_17029	T	CM000126.1	17029	+	NA	NA	NA	NA	NA	NA	N	N	N	N	N	N	T	T	N	N	N
SCM000126.1_17050	C	CM000126.1	17050	+	NA	NA	NA	NA	NA	NA	N	N	N	N	N	N	C	C	N	N	N
SCM000126.1_17133	C	CM000126.1	17133	+	NA	NA	NA	NA	NA	NA	N	N	N	N	N	N	C	C	N	N	N
SCM000126.1_17159	G	CM000126.1	17159	+	NA	NA	NA	NA	NA	NA	N	N	N	N	N	N	G	G	N	N	N
SCM000126.1_17162	A	CM000126.1	17162	+	NA	NA	NA	NA	NA	NA	N	N	N	N	N	N	A	A	N	N	N
SCM000126.1_17183	A	CM000126.1	17183	+	NA	NA	NA	NA	NA	NA	N	N	N	N	N	N	A	A	N	N	N
SCM000126.1_17197	G	CM000126.1	17197	+	NA	NA	NA	NA	NA	NA	N	N	N	N	N	N	G	G	N	N	N
SCM000126.1_17199	T	CM000126.1	17199	+	NA	NA	NA	NA	NA	NA	N	N	N	N	N	N	T	T	N	N	N
SCM000126.1_17203	G	CM000126.1	17203	+	NA	NA	NA	NA	NA	NA	N	N	N	N	N	N	G	G	N	N	N
SCM000126.1_19773	G	CM000126.1	19773	+	NA	NA	NA	NA	NA	NA	N	N	N	G	N	G	N	N	N	N	N
SCM000126.1_19784	C	CM000126.1	19784	+	NA	NA	NA	NA	NA	NA	N	N	N	C	N	C	N	N	N	N	N
SCM000126.1_19797	T	CM000126.1	19797	+	NA	NA	NA	NA	NA	NA	N	N	N	T	N	T	N	N	N	N	N
SCM000126.1_19799	G	CM000126.1	19799	+	NA	NA	NA	NA	NA	NA	N	N	N	G	N	G	N	N	N	N	N
SCM000126.1_19800	G	CM000126.1	19800	+	NA	NA	NA	NA	NA	NA	N	N	N	G	N	G	N	N	N	N	N
SCM000126.1_19810	G	CM000126.1	19810	+	NA	NA	NA	NA	NA	NA	N	N	N	G	N	G	N	N	N	N	N
SCM000126.1_19813	G	CM000126.1	19813	+	NA	NA	NA	NA	NA	NA	N	N	N	G	N	G	N	N	N	N	N
SCM000126.1_19819	G	CM000126.1	19819	+	NA	NA	NA	NA	NA	NA	N	N	N	G	N	G	N	N	N	N	N
SCM000126.1_19822	A	CM000126.1	19822	+	NA	NA	NA	NA	NA	NA	N	N	N	A	N	A	N	N	N	N	N
SCM000126.1_19827	A	CM000126.1	19827	+	NA	NA	NA	NA	NA	NA	N	N	N	A	N	A	N	N	N	N	N
SCM000126.1_19828	T	CM000126.1	19828	+	NA	NA	NA	NA	NA	NA	N	N	N	T	N	T	N	N	N	N	N
SCM000126.1_19831	T	CM000126.1	19831	+	NA	NA	NA	NA	NA	NA	N	N	N	T	N	T	N	N	N	N	N
SCM000126.1_19839	A	CM000126.1	19839	+	NA	NA	NA	NA	NA	NA	N	N	N	A	N	A	N	N	N	N	N
SCM000126.1_19852	G	CM000126.1	19852	+	NA	NA	NA	NA	NA	NA	N	N	N	G	N	G	N	N	N	N	N
SCM000126.1_19867	G	CM000126.1	19867	+	NA	NA	NA	NA	NA	NA	N	N	N	G	N	G	N	N	N	N	N
SCM000126.1_19869	G	CM000126.1	19869	+	NA	NA	NA	NA	NA	NA	N	N	N	G	N	G	N	N	N	N	N
SCM000126.1_19933	A	CM000126.1	19933	+	NA	NA	NA	NA	NA	NA	N	N	N	A	N	A	N	N	N	N	N
SCM000126.1_19938	T	CM000126.1	19938	+	NA	NA	NA	NA	NA	NA	N	N	N	T	N	T	N	N	N	N	N
SCM000126.1_19955	C	CM000126.1	19955	+	NA	NA	NA	NA	NA	NA	N	N	N	C	N	C	N	N	N	N	N
SCM000126.1_19980	G	CM000126.1	19980	+	NA	NA	NA	NA	NA	NA	N	N	N	G	N	G	N	N	N	N	N
SCM000126.1_19985	G	CM000126.1	19985	+	NA	NA	NA	NA	NA	NA	N	N	N	G	N	G	N	N	N	N	N
SCM000126.1_22916	A	CM000126.1	22916	+	NA	NA	NA	NA	NA	NA	A	A	A	A	N	A	N	N	A	N	N
SCM000126.1_30926	A/T	CM000126.1	30926	+	NA	NA	NA	NA	NA	NA	T	T	T	A	A	A	W	W	A	T	A
SCM000126.1_31043	T/G	CM000126.1	31043	+	NA	NA	NA	NA	NA	NA	G	G	G	T	T	T	K	K	T	G	T
SCM000126.1_31434	T	CM000126.1	31434	+	NA	NA	NA	NA	NA	NA	N	N	N	N	N	N	N	N	T	N	N
SCM000126.1_37246	A/G	CM000126.1	37246	+	NA	NA	NA	NA	NA	NA	G	G	G	R	A	A	A	R	A	G	A
SCM000126.1_41708	T/A	CM000126.1	41708	+	NA	NA	NA	NA	NA	NA	A	A	A	T	T	T	W	W	T	A	T
SCM000126.1_42042	T/C	CM000126.1	42042	+	NA	NA	NA	NA	NA	NA	T	T	T	Y	C	C	Y	T	C	T	C
SCM000126.1_42289	C/G	CM000126.1	42289	+	NA	NA	NA	NA	NA	NA	G	S	G	C	S	C	N	G	S	S	C
SCM000126.1_42384	C/G	CM000126.1	42384	+	NA	NA	NA	NA	NA	NA	G	S	G	C	S	C	N	G	S	S	C
SCM000126.1_44275	C/T	CM000126.1	44275	+	NA	NA	NA	NA	NA	NA	C	C	C	N	N	Y	N	N	Y	C	Y
SCM000126.1_44421	A/T	CM000126.1	44421	+	NA	NA	NA	NA	NA	NA	T	W	W	N	W	W	N	N	A	W	W
SCM000126.1_47808	T/C	CM000126.1	47808	+	NA	NA	NA	NA	NA	NA	C	C	C	T	T	T	Y	Y	T	C	T
SCM000126.1_47866	A/G	CM000126.1	47866	+	NA	NA	NA	NA	NA	NA	G	G	G	A	A	A	R	R	A	G	A
SCM000126.1_47869	C/T	CM000126.1	47869	+	NA	NA	NA	NA	NA	NA	T	T	T	C	C	C	Y	Y	C	T	C
SCM000126.1_50639	G/T	CM000126.1	50639	+	NA	NA	NA	NA	NA	NA	T	T	T	G	G	G	G	K	G	T	G
SCM000126.1_50683	C/T	CM000126.1	50683	+	NA	NA	NA	NA	NA	NA	T	T	T	C	C	C	C	Y	C	T	C
SCM000126.1_54192	C/T	CM000126.1	54192	+	NA	NA	NA	NA	NA	NA	Y	Y	T	Y	C	C	Y	Y	C	T	C
SCM000126.1_54620	G/T	CM000126.1	54620	+	NA	NA	NA	NA	NA	NA	N	N	N	G	G	G	T	N	N	K	N
SCM000126.1_55795	G	CM000126.1	55795	+	NA	NA	NA	NA	NA	NA	N	N	N	N	N	N	N	N	N	N	G
SCM000126.1_56074	T/C	CM000126.1	56074	+	NA	NA	NA	NA	NA	NA	T	T	T	N	C	Y	Y	T	Y	T	C
SCM000126.1_56245	T/G	CM000126.1	56245	+	NA	NA	NA	NA	NA	NA	N	N	K	T	T	T	T	K	T	N	T
SCM000126.1_56287	A/G	CM000126.1	56287	+	NA	NA	NA	NA	NA	NA	N	N	R	A	A	A	A	R	A	N	A
SCM000126.1_56420	T	CM000126.1	56420	+	NA	NA	NA	NA	NA	NA	N	N	N	T	T	T	T	T	T	N	T
SCM000126.1_56440	T	CM000126.1	56440	+	NA	NA	NA	NA	NA	NA	N	N	N	T	T	T	T	T	T	N	T
SCM000126.1_58026	G/A	CM000126.1	58026	+	NA	NA	NA	NA	NA	NA	N	G	N	G	N	N	R	G	R	G	R
SCM000126.1_58911	A/G	CM000126.1	58911	+	NA	NA	NA	NA	NA	NA	G	R	N	A	N	A	N	R	A	N	A
SCM000126.1_59145	G/A	CM000126.1	59145	+	NA	NA	NA	NA	NA	NA	A	R	N	G	N	G	N	R	G	N	G
SCM000126.1_59771	T	CM000126.1	59771	+	NA	NA	NA	NA	NA	NA	N	N	N	T	N	N	N	N	N	N	T
SCM000126.1_60080	G/T	CM000126.1	60080	+	NA	NA	NA	NA	NA	NA	K	T	K	N	G	G	G	T	G	N	G
SCM000126.1_60696	G/T	CM000126.1	60696	+	NA	NA	NA	NA	NA	NA	K	N	G	T	N	N	K	K	T	G	N
SCM000126.1_61715	T/C	CM000126.1	61715	+	NA	NA	NA	NA	NA	NA	N	N	N	N	N	N	N	Y	T	N	T
SCM000126.1_64499	A/G	CM000126.1	64499	+	NA	NA	NA	NA	NA	NA	G	R	G	A	A	A	R	R	A	G	A
SCM000126.1_64500	C	CM000126.1	64500	+	NA	NA	NA	NA	NA	NA	C	C	C	C	C	C	C	C	C	C	C
SCM000126.1_64648	A/G	CM000126.1	64648	+	NA	NA	NA	NA	NA	NA	G	G	G	R	A	A	R	R	A	G	A
SCM000126.1_64682	A/G	CM000126.1	64682	+	NA	NA	NA	NA	NA	NA	G	G	G	A	A	A	R	R	A	G	A
SCM000126.1_64698	C/T	CM000126.1	64698	+	NA	NA	NA	NA	NA	NA	T	Y	T	C	C	C	Y	Y	C	T	C
SCM000126.1_73496	C/T	CM000126.1	73496	+	NA	NA	NA	NA	NA	NA	C	C	N	Y	N	N	Y	C	C	C	Y
SCM000126.1_73534	G/C	CM000126.1	73534	+	NA	NA	NA	NA	NA	NA	G	G	N	S	N	N	S	G	G	G	S
SCM000126.1_79799	G	CM000126.1	79799	+	NA	NA	NA	NA	NA	NA	N	N	N	G	G	G	G	G	G	N	G
SCM000126.1_79827	T	CM000126.1	79827	+	NA	NA	NA	NA	NA	NA	N	N	N	T	T	T	N	T	T	N	T
SCM000126.1_79899	A	CM000126.1	79899	+	NA	NA	NA	NA	NA	NA	N	N	N	A	A	A	A	A	A	N	A
SCM000126.1_79900	T	CM000126.1	79900	+	NA	NA	NA	NA	NA	NA	N	N	N	T	T	T	T	T	T	N	T
SCM000126.1_79968	C	CM000126.1	79968	+	NA	NA	NA	NA	NA	NA	N	N	N	C	C	C	C	C	C	N	C
SCM000126.1_79995	C	CM000126.1	79995	+	NA	NA	NA	NA	NA	NA	N	N	N	C	C	C	C	C	C	N	C
SCM000126.1_85343	T/G	CM000126.1	85343	+	NA	NA	NA	NA	NA	NA	N	N	N	N	N	T	N	N	T	K	T
SCM000126.1_85953	T/C	CM000126.1	85953	+	NA	NA	NA	NA	NA	NA	Y	N	N	N	T	N	N	N	T	N	T
SCM000126.1_86463	C/A	CM000126.1	86463	+	NA	NA	NA	NA	NA	NA	N	A	M	C	C	C	C	A	N	M	C
SCM000126.1_90232	A/G	CM000126.1	90232	+	NA	NA	NA	NA	NA	NA	N	G	G	A	A	A	A	R	N	G	A
SCM000126.1_90346	C/T	CM000126.1	90346	+	NA	NA	NA	NA	NA	NA	N	T	T	C	C	C	C	Y	N	T	C
SCM000126.1_91929	T	CM000126.1	91929	+	NA	NA	NA	NA	NA	NA	N	N	N	N	N	T	N	N	T	N	N
SCM000126.1_92028	C	CM000126.1	92028	+	NA	NA	NA	NA	NA	NA	N	N	N	N	N	C	N	N	C	N	N
SCM000126.1_92086	G	CM000126.1	92086	+	NA	NA	NA	NA	NA	NA	N	N	N	N	N	G	N	N	G	N	N
SCM000126.1_92853	C	CM000126.1	92853	+	NA	NA	NA	NA	NA	NA	N	N	N	C	C	C	C	C	C	N	C
SCM000126.1_92870	T	CM000126.1	92870	+	NA	NA	NA	NA	NA	NA	N	N	N	T	T	T	T	T	T	N	T
SCM000126.1_93128	G	CM000126.1	93128	+	NA	NA	NA	NA	NA	NA	N	N	N	G	G	G	G	G	G	N	G
SCM000126.1_100304	G/A	CM000126.1	100304	+	NA	NA	NA	NA	NA	NA	R	N	R	G	G	N	R	A	G	A	G
SCM000126.1_100306	C/A	CM000126.1	100306	+	NA	NA	NA	NA	NA	NA	C	N	C	C	C	N	C	C	C	C	M
SCM000126.1_100335	C/T	CM000126.1	100335	+	NA	NA	NA	NA	NA	NA	C	N	C	N	Y	N	Y	C	Y	C	T
SCM000126.1_113522	A/G	CM000126.1	113522	+	NA	NA	NA	NA	NA	NA	A	A	A	R	G	R	R	R	G	A	G
SCM000126.1_113739	C/G	CM000126.1	113739	+	NA	NA	NA	NA	NA	NA	C	C	C	S	G	S	S	S	G	C	G
SCM000126.1_113760	G/A	CM000126.1	113760	+	NA	NA	NA	NA	NA	NA	G	G	G	R	A	R	R	R	A	G	A
SCM000126.1_114059	C/T	CM000126.1	114059	+	NA	NA	NA	NA	NA	NA	T	T	T	C	C	C	Y	Y	C	T	C
SCM000126.1_114142	A/C	CM000126.1	114142	+	NA	NA	NA	NA	NA	NA	C	C	C	A	A	A	M	M	A	C	A
SCM000126.1_147570	T/C	CM000126.1	147570	+	NA	NA	NA	NA	NA	NA	N	T	T	N	N	N	C	Y	N	N	N
SCM000126.1_148930	C/T	CM000126.1	148930	+	NA	NA	NA	NA	NA	NA	N	N	N	N	T	N	N	Y	N	C	Y
SCM000126.1_149225	C/G	CM000126.1	149225	+	NA	NA	NA	NA	NA	NA	N	N	N	C	C	N	N	S	N	G	C
SCM000126.1_154490	C/T	CM000126.1	154490	+	NA	NA	NA	NA	NA	NA	T	T	T	C	C	C	Y	Y	C	T	C
SCM000126.1_159323	A	CM000126.1	159323	+	NA	NA	NA	NA	NA	NA	N	A	N	N	N	A	N	N	N	N	N
SCM000126.1_161445	A/G	CM000126.1	161445	+	NA	NA	NA	NA	NA	NA	G	G	G	A	A	A	R	R	A	R	A
SCM000126.1_165601	G	CM000126.1	165601	+	NA	NA	NA	NA	NA	NA	N	N	N	G	G	N	N	N	N	N	N
SCM000126.1_167000	T/C	CM000126.1	167000	+	NA	NA	NA	NA	NA	NA	T	Y	T	N	N	N	N	N	Y	T	N
SCM000126.1_167057	G/T	CM000126.1	167057	+	NA	NA	NA	NA	NA	NA	G	K	G	N	N	N	N	N	K	G	N
SCM000126.1_167082	T/C	CM000126.1	167082	+	NA	NA	NA	NA	NA	NA	Y	C	T	N	N	N	N	N	Y	T	N
SCM000126.1_167109	C/A	CM000126.1	167109	+	NA	NA	NA	NA	NA	NA	M	A	C	N	N	N	N	N	M	C	N
SCM000126.1_167112	T/G	CM000126.1	167112	+	NA	NA	NA	NA	NA	NA	K	G	T	N	N	N	N	N	K	T	N
SCM000126.1_167376	C/T	CM000126.1	167376	+	NA	NA	NA	NA	NA	NA	C	N	N	N	N	C	C	Y	N	Y	N
SCM000126.1_167377	G/A	CM000126.1	167377	+	NA	NA	NA	NA	NA	NA	G	N	N	N	N	A	R	G	N	G	N
SCM000126.1_168880	G/A	CM000126.1	168880	+	NA	NA	NA	NA	NA	NA	A	R	N	G	R	N	N	R	G	R	R
SCM000126.1_168945	C/T	CM000126.1	168945	+	NA	NA	NA	NA	NA	NA	Y	Y	N	C	C	N	N	Y	C	Y	C
SCM000126.1_169087	G/A	CM000126.1	169087	+	NA	NA	NA	NA	NA	NA	N	N	N	G	R	G	G	R	R	N	G
SCM000126.1_169115	G/C	CM000126.1	169115	+	NA	NA	NA	NA	NA	NA	N	N	N	G	S	G	G	S	S	N	G
SCM000126.1_169138	G/A	CM000126.1	169138	+	NA	NA	NA	NA	NA	NA	N	N	N	G	R	G	G	R	R	N	G
SCM000126.1_169139	G/A	CM000126.1	169139	+	NA	NA	NA	NA	NA	NA	N	N	N	G	R	G	G	R	R	N	G
SCM000126.1_169158	C/T	CM000126.1	169158	+	NA	NA	NA	NA	NA	NA	N	N	N	C	C	C	C	Y	C	N	C
SCM000126.1_169164	G/T	CM000126.1	169164	+	NA	NA	NA	NA	NA	NA	N	N	N	G	K	G	G	K	K	N	G
SCM000126.1_169212	T	CM000126.1	169212	+	NA	NA	NA	NA	NA	NA	N	N	N	T	T	T	T	T	T	N	T
SCM000126.1_169272	C/G	CM000126.1	169272	+	NA	NA	NA	NA	NA	NA	N	N	N	C	S	C	C	S	S	N	C
SCM000126.1_169303	C/T	CM000126.1	169303	+	NA	NA	NA	NA	NA	NA	N	N	N	C	Y	C	C	Y	Y	N	C
SCM000126.1_169347	C/T	CM000126.1	169347	+	NA	NA	NA	NA	NA	NA	N	N	N	C	Y	C	C	Y	Y	N	C
SCM000126.1_174255	A	CM000126.1	174255	+	NA	NA	NA	NA	NA	NA	A	N	N	N	N	N	N	N	N	N	N
SCM000126.1_174794	C	CM000126.1	174794	+	NA	NA	NA	NA	NA	NA	C	N	N	N	N	N	C	C	C	C	N
SCM000126.1_174845	G/T	CM000126.1	174845	+	NA	NA	NA	NA	NA	NA	K	N	N	N	N	N	G	K	G	G	N
SCM000126.1_174893	A/G	CM000126.1	174893	+	NA	NA	NA	NA	NA	NA	A	N	N	N	N	N	A	R	R	A	N
SCM000126.1_174900	C/T	CM000126.1	174900	+	NA	NA	NA	NA	NA	NA	C	N	N	N	N	N	C	Y	C	C	N
SCM000126.1_179630	C	CM000126.1	179630	+	NA	NA	NA	NA	NA	NA	N	N	N	N	N	N	N	C	N	N	N
SCM000126.1_179635	G	CM000126.1	179635	+	NA	NA	NA	NA	NA	NA	N	N	N	N	N	N	N	G	N	N	N
SCM000126.1_179644	A	CM000126.1	179644	+	NA	NA	NA	NA	NA	NA	N	N	N	N	N	N	N	A	N	N	N
SCM000126.1_179661	A	CM000126.1	179661	+	NA	NA	NA	NA	NA	NA	N	N	N	N	N	N	N	A	N	N	N
SCM000126.1_179720	G	CM000126.1	179720	+	NA	NA	NA	NA	NA	NA	N	N	N	N	N	N	N	G	N	N	N
SCM000126.1_179724	A	CM000126.1	179724	+	NA	NA	NA	NA	NA	NA	N	N	N	N	N	N	N	A	N	N	N
SCM000126.1_179763	A	CM000126.1	179763	+	NA	NA	NA	NA	NA	NA	N	N	N	N	N	N	N	A	N	N	N
SCM000126.1_179778	T	CM000126.1	179778	+	NA	NA	NA	NA	NA	NA	N	N	N	N	N	N	N	T	N	N	N
SCM000126.1_179781	T	CM000126.1	179781	+	NA	NA	NA	NA	NA	NA	N	N	N	N	N	N	N	T	N	N	N
SCM000126.1_179792	T	CM000126.1	179792	+	NA	NA	NA	NA	NA	NA	N	N	N	N	N	N	N	T	N	N	N
SCM000126.1_179793	G	CM000126.1	179793	+	NA	NA	NA	NA	NA	NA	N	N	N	N	N	N	N	G	N	N	N
SCM000126.1_179794	A	CM000126.1	179794	+	NA	NA	NA	NA	NA	NA	N	N	N	N	N	N	N	A	N	N	N
SCM000126.1_182093	C	CM000126.1	182093	+	NA	NA	NA	NA	NA	NA	N	N	N	N	C	N	N	N	N	N	N
SCM000126.1_195367	A/G	CM000126.1	195367	+	NA	NA	NA	NA	NA	NA	G	G	R	A	A	A	R	R	A	G	A
SCM000126.1_197286	T/C	CM000126.1	197286	+	NA	NA	NA	NA	NA	NA	N	N	N	N	N	N	N	N	T	Y	T
SCM000126.1_200677	T/G	CM000126.1	200677	+	NA	NA	NA	NA	NA	NA	G	G	G	T	T	T	K	K	T	G	T
SCM000126.1_200683	C/G	CM000126.1	200683	+	NA	NA	NA	NA	NA	NA	G	G	G	C	C	C	S	S	C	G	C
SCM000126.1_200700	C/T	CM000126.1	200700	+	NA	NA	NA	NA	NA	NA	C	C	C	C	C	C	Y	C	C	C	C
SCM000126.1_200750	T/C	CM000126.1	200750	+	NA	NA	NA	NA	NA	NA	C	C	C	T	T	T	Y	Y	T	C	T
SCM000126.1_200765	C/T	CM000126.1	200765	+	NA	NA	NA	NA	NA	NA	T	T	T	C	C	C	Y	Y	C	T	C
SCM000126.1_200828	T/A	CM000126.1	200828	+	NA	NA	NA	NA	NA	NA	A	A	A	T	T	T	W	W	T	A	T
SCM000126.1_201581	G/A	CM000126.1	201581	+	NA	NA	NA	NA	NA	NA	R	A	R	G	G	G	A	G	G	A	G
SCM000126.1_202490	T/C	CM000126.1	202490	+	NA	NA	NA	NA	NA	NA	C	C	C	T	T	T	Y	Y	T	Y	T
SCM000126.1_202493	G/A	CM000126.1	202493	+	NA	NA	NA	NA	NA	NA	A	A	A	G	G	G	R	R	G	R	G
SCM000126.1_202496	A/G	CM000126.1	202496	+	NA	NA	NA	NA	NA	NA	G	G	G	A	A	A	R	R	A	R	A
SCM000126.1_202507	T/C	CM000126.1	202507	+	NA	NA	NA	NA	NA	NA	C	C	C	T	T	T	Y	Y	T	Y	T
SCM000126.1_202515	T/A	CM000126.1	202515	+	NA	NA	NA	NA	NA	NA	A	A	A	T	T	T	W	W	T	N	T
SCM000126.1_203715	C/T	CM000126.1	203715	+	NA	NA	NA	NA	NA	NA	C	N	N	Y	N	N	N	C	N	C	N
SCM000126.1_203722	A/G	CM000126.1	203722	+	NA	NA	NA	NA	NA	NA	A	N	N	R	N	N	N	A	N	A	N
SCM000126.1_203752	T/C	CM000126.1	203752	+	NA	NA	NA	NA	NA	NA	T	N	T	Y	N	N	N	T	N	T	N
SCM000126.1_208368	A/T	CM000126.1	208368	+	NA	NA	NA	NA	NA	NA	W	N	W	N	N	N	N	A	A	N	A
SCM000126.1_208515	A/G	CM000126.1	208515	+	NA	NA	NA	NA	NA	NA	R	N	R	N	N	N	N	A	A	N	A
SCM000126.1_208532	A/C	CM000126.1	208532	+	NA	NA	NA	NA	NA	NA	M	N	M	N	N	N	N	A	A	N	A
SCM000126.1_208965	G/A	CM000126.1	208965	+	NA	NA	NA	NA	NA	NA	N	N	N	N	N	N	N	R	N	N	G
SCM000126.1_208985	A/G	CM000126.1	208985	+	NA	NA	NA	NA	NA	NA	N	N	N	N	N	N	N	R	N	N	A
SCM000126.1_209018	C/T	CM000126.1	209018	+	NA	NA	NA	NA	NA	NA	N	N	N	N	N	N	N	Y	N	N	C
SCM000126.1_209026	G/A	CM000126.1	209026	+	NA	NA	NA	NA	NA	NA	N	N	N	N	N	N	N	R	N	N	G
SCM000126.1_209040	T/C	CM000126.1	209040	+	NA	NA	NA	NA	NA	NA	N	N	N	N	N	N	N	Y	N	N	T
SCM000126.1_209082	G/A	CM000126.1	209082	+	NA	NA	NA	NA	NA	NA	N	N	N	N	N	N	N	R	N	N	G
SCM000126.1_209317	C	CM000126.1	209317	+	NA	NA	NA	NA	NA	NA	N	N	N	N	N	C	N	N	C	N	C
SCM000126.1_209339	C	CM000126.1	209339	+	NA	NA	NA	NA	NA	NA	N	N	N	N	N	C	N	N	C	N	C
SCM000126.1_209410	T	CM000126.1	209410	+	NA	NA	NA	NA	NA	NA	N	N	N	N	N	T	N	N	T	N	T
SCM000126.1_209834	C/T	CM000126.1	209834	+	NA	NA	NA	NA	NA	NA	N	N	Y	C	N	N	N	N	N	N	N
SCM000126.1_209882	T/C	CM000126.1	209882	+	NA	NA	NA	NA	NA	NA	N	N	Y	T	N	N	N	N	N	N	N
SCM000126.1_210067	T/C	CM000126.1	210067	+	NA	NA	NA	NA	NA	NA	N	N	Y	T	N	N	N	N	N	N	N
SCM000126.1_210127	A/G	CM000126.1	210127	+	NA	NA	NA	NA	NA	NA	N	N	R	A	N	N	N	N	N	N	N
SCM000126.1_210169	A/C	CM000126.1	210169	+	NA	NA	NA	NA	NA	NA	N	N	M	A	N	N	N	N	N	N	N
SCM000126.1_210307	C/T	CM000126.1	210307	+	NA	NA	NA	NA	NA	NA	T	T	T	C	C	C	Y	Y	C	T	C
SCM000126.1_210310	G/A	CM000126.1	210310	+	NA	NA	NA	NA	NA	NA	G	G	G	G	R	G	G	G	G	G	G
SCM000126.1_210373	T/C	CM000126.1	210373	+	NA	NA	NA	NA	NA	NA	C	C	C	T	T	T	Y	Y	T	C	T
SCM000126.1_210430	T/A	CM000126.1	210430	+	NA	NA	NA	NA	NA	NA	A	A	A	T	T	T	W	W	T	A	T
SCM000126.1_210461	G/A	CM000126.1	210461	+	NA	NA	NA	NA	NA	NA	A	A	A	G	G	G	R	R	G	A	G
SCM000126.1_211561	A/G	CM000126.1	211561	+	NA	NA	NA	NA	NA	NA	A	R	R	N	N	N	A	A	N	A	N
SCM000126.1_215646	G/A	CM000126.1	215646	+	NA	NA	NA	NA	NA	NA	A	A	A	G	G	G	G	A	G	A	G
SCM000126.1_219597	C/G	CM000126.1	219597	+	NA	NA	NA	NA	NA	NA	C	S	C	S	C	C	C	S	C	G	C
SCM000126.1_219788	T/C	CM000126.1	219788	+	NA	NA	NA	NA	NA	NA	T	Y	T	Y	T	T	T	Y	T	C	T
SCM000126.1_219869	T/C	CM000126.1	219869	+	NA	NA	NA	NA	NA	NA	T	Y	T	Y	T	T	T	Y	T	C	T
SCM000126.1_220363	T/C	CM000126.1	220363	+	NA	NA	NA	NA	NA	NA	T	Y	T	T	T	T	T	Y	N	C	T
SCM000126.1_220912	A/G	CM000126.1	220912	+	NA	NA	NA	NA	NA	NA	A	R	A	A	A	A	R	R	A	G	A
SCM000126.1_220992	T/G	CM000126.1	220992	+	NA	NA	NA	NA	NA	NA	T	K	T	T	T	T	K	K	T	G	T
SCM000126.1_221591	A/G	CM000126.1	221591	+	NA	NA	NA	NA	NA	NA	R	R	A	A	A	A	R	R	A	G	A
SCM000126.1_221835	G/C	CM000126.1	221835	+	NA	NA	NA	NA	NA	NA	S	S	G	G	G	G	S	S	G	C	G
SCM000126.1_222219	T/C	CM000126.1	222219	+	NA	NA	NA	NA	NA	NA	T	Y	T	T	T	T	T	T	T	T	T
SCM000126.1_222456	A/G	CM000126.1	222456	+	NA	NA	NA	NA	NA	NA	R	A	N	N	A	A	A	N	N	R	N
SCM000126.1_222522	A/G	CM000126.1	222522	+	NA	NA	NA	NA	NA	NA	R	A	N	N	A	A	A	N	N	R	N
SCM000126.1_227545	C	CM000126.1	227545	+	NA	NA	NA	NA	NA	NA	N	C	N	N	N	N	C	C	N	C	N
SCM000126.1_231169	T/C	CM000126.1	231169	+	NA	NA	NA	NA	NA	NA	T	N	T	Y	T	N	T	C	N	C	N
SCM000126.1_246380	C/T	CM000126.1	246380	+	NA	NA	NA	NA	NA	NA	C	Y	N	N	N	C	N	N	C	Y	N
SCM000126.1_246562	A/G	CM000126.1	246562	+	NA	NA	NA	NA	NA	NA	R	R	A	A	A	A	R	R	A	G	A
SCM000126.1_246628	C/T	CM000126.1	246628	+	NA	NA	NA	NA	NA	NA	Y	Y	C	C	C	C	Y	Y	C	T	C
SCM000126.1_247897	G/A	CM000126.1	247897	+	NA	NA	NA	NA	NA	NA	G	N	G	G	G	G	N	G	G	A	G
SCM000126.1_248071	A/G	CM000126.1	248071	+	NA	NA	NA	NA	NA	NA	A	N	A	A	A	A	N	A	A	G	A
SCM000126.1_248078	T/C	CM000126.1	248078	+	NA	NA	NA	NA	NA	NA	T	N	T	T	T	T	N	T	T	C	T
SCM000126.1_248085	C/T	CM000126.1	248085	+	NA	NA	NA	NA	NA	NA	C	N	C	C	C	C	N	C	C	T	C
SCM000126.1_248101	C/T	CM000126.1	248101	+	NA	NA	NA	NA	NA	NA	C	N	C	C	C	C	N	C	C	T	C
SCM000126.1_248102	G/A	CM000126.1	248102	+	NA	NA	NA	NA	NA	NA	G	N	G	G	G	G	N	G	G	A	G
SCM000126.1_248261	T	CM000126.1	248261	+	NA	NA	NA	NA	NA	NA	N	T	N	N	N	N	T	T	N	T	N
SCM000126.1_248278	T	CM000126.1	248278	+	NA	NA	NA	NA	NA	NA	N	N	N	N	N	N	T	T	N	T	N
SCM000126.1_248309	C	CM000126.1	248309	+	NA	NA	NA	NA	NA	NA	N	C	N	N	N	N	C	C	N	C	N
SCM000126.1_248478	G/T	CM000126.1	248478	+	NA	NA	NA	NA	NA	NA	N	G	N	N	N	N	K	K	N	T	N
SCM000126.1_252251	G/T	CM000126.1	252251	+	NA	NA	NA	NA	NA	NA	N	N	N	N	N	N	N	N	T	G	N
SCM000126.1_252349	A/T	CM000126.1	252349	+	NA	NA	NA	NA	NA	NA	N	N	N	N	N	N	N	N	A	T	N
SCM000126.1_256477	T/C	CM000126.1	256477	+	NA	NA	NA	NA	NA	NA	Y	Y	T	T	T	T	T	Y	T	C	T
SCM000126.1_256495	A/G	CM000126.1	256495	+	NA	NA	NA	NA	NA	NA	A	R	A	A	A	A	A	R	A	G	A
SCM000126.1_256623	T/C	CM000126.1	256623	+	NA	NA	NA	NA	NA	NA	T	Y	T	T	T	T	T	Y	T	C	T
SCM000126.1_256682	T/C	CM000126.1	256682	+	NA	NA	NA	NA	NA	NA	T	Y	T	T	T	T	T	Y	T	C	T
SCM000126.1_256697	A/C	CM000126.1	256697	+	NA	NA	NA	NA	NA	NA	M	M	A	A	A	A	A	M	A	C	A
SCM000126.1_263815	A/G	CM000126.1	263815	+	NA	NA	NA	NA	NA	NA	N	N	N	N	N	N	R	A	R	A	N
SCM000126.1_263829	T/A	CM000126.1	263829	+	NA	NA	NA	NA	NA	NA	N	N	N	N	N	N	W	T	W	T	N
SCM000126.1_263927	G/C	CM000126.1	263927	+	NA	NA	NA	NA	NA	NA	N	N	N	N	N	N	S	G	S	G	N
SCM000126.1_263996	A	CM000126.1	263996	+	NA	NA	NA	NA	NA	NA	N	N	N	N	N	N	A	A	A	A	N
SCM000126.1_266890	C/T	CM000126.1	266890	+	NA	NA	NA	NA	NA	NA	C	Y	C	C	C	C	Y	T	C	T	C
SCM000126.1_266941	T/C	CM000126.1	266941	+	NA	NA	NA	NA	NA	NA	T	Y	T	T	T	T	Y	C	T	C	T
SCM000126.1_266960	T/C	CM000126.1	266960	+	NA	NA	NA	NA	NA	NA	T	Y	T	T	T	T	Y	C	T	C	T
SCM000126.1_266964	C/G	CM000126.1	266964	+	NA	NA	NA	NA	NA	NA	C	S	C	C	C	C	S	G	C	G	C
SCM000126.1_269453	G	CM000126.1	269453	+	NA	NA	NA	NA	NA	NA	N	G	N	N	N	N	N	N	N	N	G
SCM000126.1_269467	G/A	CM000126.1	269467	+	NA	NA	NA	NA	NA	NA	N	G	N	N	N	N	N	R	N	N	G
SCM000126.1_269471	G/A	CM000126.1	269471	+	NA	NA	NA	NA	NA	NA	N	G	N	N	N	N	N	R	N	N	G
SCM000126.1_269510	A/C	CM000126.1	269510	+	NA	NA	NA	NA	NA	NA	N	A	N	N	N	N	N	M	N	N	A
SCM000126.1_269514	T/A	CM000126.1	269514	+	NA	NA	NA	NA	NA	NA	N	T	N	N	N	N	N	W	N	N	T
SCM000126.1_269555	G/A	CM000126.1	269555	+	NA	NA	NA	NA	NA	NA	N	G	N	N	N	N	N	R	N	N	G
SCM000126.1_269563	A/G	CM000126.1	269563	+	NA	NA	NA	NA	NA	NA	N	A	N	N	N	N	N	R	N	N	A
SCM000126.1_269588	G/A	CM000126.1	269588	+	NA	NA	NA	NA	NA	NA	N	G	N	N	N	N	N	R	N	N	G
SCM000126.1_269599	A/G	CM000126.1	269599	+	NA	NA	NA	NA	NA	NA	N	A	N	N	N	N	N	R	N	N	A
SCM000126.1_269600	A/G	CM000126.1	269600	+	NA	NA	NA	NA	NA	NA	N	A	N	N	N	N	N	R	N	N	A
SCM000126.1_269610	A/G	CM000126.1	269610	+	NA	NA	NA	NA	NA	NA	N	A	N	N	N	N	N	R	N	N	A
SCM000126.1_269615	A	CM000126.1	269615	+	NA	NA	NA	NA	NA	NA	N	A	N	N	N	N	N	A	N	N	A
SCM000126.1_277427	T/C	CM000126.1	277427	+	NA	NA	NA	NA	NA	NA	T	T	T	T	T	T	Y	Y	T	N	N
SCM000126.1_277515	C/T	CM000126.1	277515	+	NA	NA	NA	NA	NA	NA	C	C	C	C	C	C	Y	Y	C	N	N
SCM000126.1_279155	G/C	CM000126.1	279155	+	NA	NA	NA	NA	NA	NA	G	S	G	G	G	G	S	S	G	C	G
SCM000126.1_285195	A/G	CM000126.1	285195	+	NA	NA	NA	NA	NA	NA	A	A	N	A	A	A	A	N	A	R	A
SCM000126.1_285938	C	CM000126.1	285938	+	NA	NA	NA	NA	NA	NA	N	N	N	N	N	N	C	C	N	C	N
SCM000126.1_286220	A/C	CM000126.1	286220	+	NA	NA	NA	NA	NA	NA	A	A	A	A	N	A	M	M	A	M	A
SCM000126.1_297369	A/G	CM000126.1	297369	+	NA	NA	NA	NA	NA	NA	A	R	A	A	A	A	R	R	A	G	A
SCM000126.1_300361	C/T	CM000126.1	300361	+	NA	NA	NA	NA	NA	NA	N	C	N	N	N	N	N	Y	N	C	Y
SCM000126.1_301375	G/A	CM000126.1	301375	+	NA	NA	NA	NA	NA	NA	G	R	G	G	G	G	R	R	G	A	G
SCM000126.1_315607	C/T	CM000126.1	315607	+	NA	NA	NA	NA	NA	NA	N	C	N	N	C	N	Y	Y	C	N	C
SCM000126.1_315947	A/G	CM000126.1	315947	+	NA	NA	NA	NA	NA	NA	A	R	A	A	A	A	A	R	A	G	A
SCM000126.1_319403	G	CM000126.1	319403	+	NA	NA	NA	NA	NA	NA	N	N	N	G	G	N	G	G	G	N	G
SCM000126.1_319405	T	CM000126.1	319405	+	NA	NA	NA	NA	NA	NA	N	N	N	T	T	N	T	T	T	N	T
SCM000126.1_319416	C	CM000126.1	319416	+	NA	NA	NA	NA	NA	NA	N	N	N	C	C	N	C	C	C	N	C
SCM000126.1_320080	T/G	CM000126.1	320080	+	NA	NA	NA	NA	NA	NA	N	N	N	N	N	T	T	N	T	K	N
SCM000126.1_336839	C/T	CM000126.1	336839	+	NA	NA	NA	NA	NA	NA	N	Y	C	C	C	C	N	C	N	T	C
SCM000126.1_348247	G/A	CM000126.1	348247	+	NA	NA	NA	NA	NA	NA	N	G	G	R	N	N	N	N	G	N	R
SCM000126.1_351593	T/C	CM000126.1	351593	+	NA	NA	NA	NA	NA	NA	N	T	T	N	N	N	N	N	Y	N	N
SCM000126.1_351601	C/T	CM000126.1	351601	+	NA	NA	NA	NA	NA	NA	N	C	C	N	N	N	N	N	Y	N	N
SCM000126.1_354674	A	CM000126.1	354674	+	NA	NA	NA	NA	NA	NA	N	N	N	N	N	N	N	N	A	N	N
SCM000126.1_355737	C/T	CM000126.1	355737	+	NA	NA	NA	NA	NA	NA	N	C	C	N	N	N	C	Y	N	N	N
SCM000126.1_355762	T/C	CM000126.1	355762	+	NA	NA	NA	NA	NA	NA	N	T	T	N	N	N	T	Y	N	N	N
SCM000126.1_355771	G/A	CM000126.1	355771	+	NA	NA	NA	NA	NA	NA	N	G	G	N	N	N	R	G	N	N	N
SCM000126.1_355785	C/T	CM000126.1	355785	+	NA	NA	NA	NA	NA	NA	N	C	C	N	N	N	C	Y	N	N	N
SCM000126.1_355831	C	CM000126.1	355831	+	NA	NA	NA	NA	NA	NA	N	C	C	N	N	N	C	C	N	N	N
SCM000126.1_355973	A/G	CM000126.1	355973	+	NA	NA	NA	NA	NA	NA	N	A	A	A	A	A	A	R	A	N	A
SCM000126.1_355982	C/T	CM000126.1	355982	+	NA	NA	NA	NA	NA	NA	N	C	C	C	C	C	C	Y	C	N	C
SCM000126.1_356013	A/G	CM000126.1	356013	+	NA	NA	NA	NA	NA	NA	N	A	A	A	A	A	A	R	A	N	A
SCM000126.1_356282	C/T	CM000126.1	356282	+	NA	NA	NA	NA	NA	NA	Y	C	C	C	C	C	Y	Y	Y	C	C
SCM000126.1_356339	G/A	CM000126.1	356339	+	NA	NA	NA	NA	NA	NA	G	G	G	A	A	A	R	G	R	G	A
SCM000126.1_356357	G/A	CM000126.1	356357	+	NA	NA	NA	NA	NA	NA	G	G	G	G	G	G	G	R	G	A	G
SCM000126.1_356407	T/C	CM000126.1	356407	+	NA	NA	NA	NA	NA	NA	T	T	T	T	T	T	Y	Y	Y	T	T
SCM000126.1_356408	G/A	CM000126.1	356408	+	NA	NA	NA	NA	NA	NA	G	G	G	G	G	G	G	R	G	A	G
SCM000126.1_356803	C/T	CM000126.1	356803	+	NA	NA	NA	NA	NA	NA	C	N	N	N	N	C	Y	N	C	N	N
SCM000126.1_362287	T/G	CM000126.1	362287	+	NA	NA	NA	NA	NA	NA	T	N	K	T	T	T	G	K	N	T	T
SCM000126.1_362325	G/A	CM000126.1	362325	+	NA	NA	NA	NA	NA	NA	G	N	G	G	G	G	A	R	N	G	G
SCM000126.1_362330	G/T	CM000126.1	362330	+	NA	NA	NA	NA	NA	NA	G	N	G	G	G	G	T	K	N	G	G
SCM000126.1_362373	G/A	CM000126.1	362373	+	NA	NA	NA	NA	NA	NA	G	N	R	G	G	G	G	G	N	G	G
SCM000126.1_362393	G/A	CM000126.1	362393	+	NA	NA	NA	NA	NA	NA	G	N	R	G	G	G	A	R	N	G	G
SCM000126.1_362427	T/G	CM000126.1	362427	+	NA	NA	NA	NA	NA	NA	T	N	T	T	T	T	K	K	N	T	T
SCM000126.1_362484	T/C	CM000126.1	362484	+	NA	NA	NA	NA	NA	NA	T	N	Y	T	T	T	C	Y	N	T	T
SCM000126.1_362927	A	CM000126.1	362927	+	NA	NA	NA	NA	NA	NA	N	N	N	N	N	N	A	A	N	N	N
SCM000126.1_362959	T	CM000126.1	362959	+	NA	NA	NA	NA	NA	NA	N	N	N	N	N	N	T	T	N	N	N
SCM000126.1_362985	T	CM000126.1	362985	+	NA	NA	NA	NA	NA	NA	N	N	N	N	N	N	T	T	N	N	N
SCM000126.1_362987	A	CM000126.1	362987	+	NA	NA	NA	NA	NA	NA	N	N	N	N	N	N	A	A	N	N	N
SCM000126.1_363044	A/G	CM000126.1	363044	+	NA	NA	NA	NA	NA	NA	R	G	N	N	N	N	A	A	N	N	N
SCM000126.1_363156	G	CM000126.1	363156	+	NA	NA	NA	NA	NA	NA	G	G	N	N	N	N	G	G	N	N	N
SCM000126.1_363169	A/G	CM000126.1	363169	+	NA	NA	NA	NA	NA	NA	R	G	N	N	N	N	A	A	N	N	N
SCM000126.1_364853	C/T	CM000126.1	364853	+	NA	NA	NA	NA	NA	NA	C	C	Y	T	C	C	C	C	C	N	N
SCM000126.1_364921	G/A	CM000126.1	364921	+	NA	NA	NA	NA	NA	NA	G	G	G	G	G	G	A	A	G	N	N
SCM000126.1_364994	C/T	CM000126.1	364994	+	NA	NA	NA	NA	NA	NA	C	C	C	C	C	C	T	T	C	N	N
SCM000126.1_365082	G/A	CM000126.1	365082	+	NA	NA	NA	NA	NA	NA	G	G	G	G	G	G	A	A	G	N	N
SCM000126.1_366997	C/G	CM000126.1	366997	+	NA	NA	NA	NA	NA	NA	N	C	N	S	N	N	C	C	N	N	C
SCM000126.1_366999	T/C	CM000126.1	366999	+	NA	NA	NA	NA	NA	NA	N	T	N	Y	N	N	T	T	N	N	C
SCM000126.1_367000	G/C/A	CM000126.1	367000	+	NA	NA	NA	NA	NA	NA	N	S	N	S	N	N	S	S	N	N	R
SCM000126.1_367002	A/G	CM000126.1	367002	+	NA	NA	NA	NA	NA	NA	N	A	N	A	N	N	R	A	N	N	G
SCM000126.1_367279	C/T	CM000126.1	367279	+	NA	NA	NA	NA	NA	NA	N	N	C	C	C	C	C	C	C	Y	C
SCM000126.1_367280	C/T	CM000126.1	367280	+	NA	NA	NA	NA	NA	NA	N	C	C	C	C	C	T	T	C	C	C
SCM000126.1_367291	C/T	CM000126.1	367291	+	NA	NA	NA	NA	NA	NA	N	C	C	C	Y	Y	C	C	Y	C	C
SCM000126.1_367303	A/C	CM000126.1	367303	+	NA	NA	NA	NA	NA	NA	N	A	A	A	A	A	A	M	A	N	A
SCM000126.1_367313	C/G	CM000126.1	367313	+	NA	NA	NA	NA	NA	NA	N	N	C	C	C	C	G	G	C	N	C
SCM000126.1_367315	G/A	CM000126.1	367315	+	NA	NA	NA	NA	NA	NA	N	G	G	R	R	G	G	G	G	N	A
SCM000126.1_367322	G/A	CM000126.1	367322	+	NA	NA	NA	NA	NA	NA	N	N	G	G	G	G	A	A	G	N	G
SCM000126.1_367388	T/C	CM000126.1	367388	+	NA	NA	NA	NA	NA	NA	N	T	T	T	T	T	Y	T	T	T	T
SCM000126.1_367409	C/T	CM000126.1	367409	+	NA	NA	NA	NA	NA	NA	N	C	C	Y	Y	C	C	C	C	C	T
SCM000126.1_367424	A/G	CM000126.1	367424	+	NA	NA	NA	NA	NA	NA	N	R	G	R	R	R	A	A	G	A	A
SCM000126.1_367446	T/C	CM000126.1	367446	+	NA	NA	NA	NA	NA	NA	N	N	C	Y	T	T	N	N	T	N	N
SCM000126.1_367504	G/A	CM000126.1	367504	+	NA	NA	NA	NA	NA	NA	N	G	A	R	R	R	G	G	A	A	G
SCM000126.1_371393	T/C	CM000126.1	371393	+	NA	NA	NA	NA	NA	NA	N	N	C	N	N	N	N	T	T	N	N
SCM000126.1_371954	A/C	CM000126.1	371954	+	NA	NA	NA	NA	NA	NA	M	N	N	N	N	N	N	N	N	N	A
SCM000126.1_371981	T/C	CM000126.1	371981	+	NA	NA	NA	NA	NA	NA	Y	N	N	N	N	N	N	N	N	N	T
SCM000126.1_372543	C/T	CM000126.1	372543	+	NA	NA	NA	NA	NA	NA	N	N	C	Y	N	C	Y	Y	N	N	N
SCM000126.1_372560	C/T	CM000126.1	372560	+	NA	NA	NA	NA	NA	NA	N	N	Y	C	N	C	Y	Y	N	N	N
SCM000126.1_372561	C/T	CM000126.1	372561	+	NA	NA	NA	NA	NA	NA	N	N	C	C	N	C	Y	Y	N	N	N
SCM000126.1_372567	T/G	CM000126.1	372567	+	NA	NA	NA	NA	NA	NA	N	N	T	K	N	G	T	T	N	N	N
SCM000126.1_372585	G/A	CM000126.1	372585	+	NA	NA	NA	NA	NA	NA	N	N	G	R	N	G	R	R	N	N	N
SCM000126.1_372596	G/A	CM000126.1	372596	+	NA	NA	NA	NA	NA	NA	N	N	G	R	N	A	G	G	N	N	N
SCM000126.1_372605	G/A	CM000126.1	372605	+	NA	NA	NA	NA	NA	NA	N	N	R	G	N	G	R	R	N	N	N
SCM000126.1_372618	G/A	CM000126.1	372618	+	NA	NA	NA	NA	NA	NA	N	N	G	A	N	A	G	G	N	N	N
SCM000126.1_372652	G	CM000126.1	372652	+	NA	NA	NA	NA	NA	NA	N	N	N	G	N	N	N	N	N	N	N
SCM000126.1_372738	G/T	CM000126.1	372738	+	NA	NA	NA	NA	NA	NA	N	N	K	G	N	G	K	K	N	N	N
SCM000126.1_372759	A/G	CM000126.1	372759	+	NA	NA	NA	NA	NA	NA	N	N	N	R	N	A	R	R	N	N	N
SCM000126.1_372775	C/T	CM000126.1	372775	+	NA	NA	NA	NA	NA	NA	N	N	C	Y	N	C	Y	Y	N	N	N
SCM000126.1_372776	A/C	CM000126.1	372776	+	NA	NA	NA	NA	NA	NA	N	N	N	M	N	C	A	A	N	N	N
SCM000126.1_373698	C/G	CM000126.1	373698	+	NA	NA	NA	NA	NA	NA	N	G	N	C	N	N	N	N	N	N	N
SCM000126.1_373767	C/T	CM000126.1	373767	+	NA	NA	NA	NA	NA	NA	N	T	N	C	N	N	N	N	N	N	N
SCM000126.1_377316	G	CM000126.1	377316	+	NA	NA	NA	NA	NA	NA	N	N	N	N	N	N	N	G	N	G	N
SCM000126.1_377345	A	CM000126.1	377345	+	NA	NA	NA	NA	NA	NA	N	N	N	N	N	N	N	A	N	A	N
SCM000126.1_380022	A/G	CM000126.1	380022	+	NA	NA	NA	NA	NA	NA	N	N	A	R	A	A	N	N	N	N	N
SCM000126.1_381448	T/C	CM000126.1	381448	+	NA	NA	NA	NA	NA	NA	T	Y	C	T	N	T	T	T	T	T	T
SCM000126.1_388169	G	CM000126.1	388169	+	NA	NA	NA	NA	NA	NA	N	G	N	G	N	N	N	N	N	N	N
SCM000126.1_391938	T	CM000126.1	391938	+	NA	NA	NA	NA	NA	NA	T	N	N	T	T	T	N	T	T	N	T
SCM000126.1_393801	C	CM000126.1	393801	+	NA	NA	NA	NA	NA	NA	N	N	N	C	N	N	C	C	N	C	N
SCM000126.1_393884	T	CM000126.1	393884	+	NA	NA	NA	NA	NA	NA	N	N	N	T	N	N	T	T	N	T	N
SCM000126.1_393918	G	CM000126.1	393918	+	NA	NA	NA	NA	NA	NA	N	N	N	G	N	N	G	G	N	G	N
SCM000126.1_393934	G	CM000126.1	393934	+	NA	NA	NA	NA	NA	NA	N	N	N	G	N	N	G	G	N	G	N
SCM000126.1_395039	G/A	CM000126.1	395039	+	NA	NA	NA	NA	NA	NA	G	G	G	N	G	G	N	R	G	N	G
SCM000126.1_395045	C/A	CM000126.1	395045	+	NA	NA	NA	NA	NA	NA	C	C	C	N	C	C	N	M	C	N	C
SCM000126.1_395083	G/T	CM000126.1	395083	+	NA	NA	NA	NA	NA	NA	G	G	G	N	G	G	N	K	G	N	G
SCM000126.1_395094	A/G	CM000126.1	395094	+	NA	NA	NA	NA	NA	NA	A	A	A	N	A	A	N	R	A	N	A
SCM000126.1_395107	A/G	CM000126.1	395107	+	NA	NA	NA	NA	NA	NA	A	A	A	N	A	A	N	R	A	N	A
SCM000126.1_395126	A/T	CM000126.1	395126	+	NA	NA	NA	NA	NA	NA	A	A	A	N	A	A	N	W	A	N	A
SCM000126.1_395127	A/G	CM000126.1	395127	+	NA	NA	NA	NA	NA	NA	A	A	A	N	A	A	N	R	A	N	A
SCM000126.1_395264	A/G	CM000126.1	395264	+	NA	NA	NA	NA	NA	NA	A	A	A	N	A	A	N	R	A	N	A
SCM000126.1_395265	A/G	CM000126.1	395265	+	NA	NA	NA	NA	NA	NA	A	A	A	N	A	A	N	R	A	N	A
SCM000126.1_395279	C/T	CM000126.1	395279	+	NA	NA	NA	NA	NA	NA	C	C	C	N	C	C	N	Y	C	N	C
SCM000126.1_399331	T/C	CM000126.1	399331	+	NA	NA	NA	NA	NA	NA	T	Y	T	T	T	T	Y	Y	T	C	T
SCM000126.1_399342	T/C	CM000126.1	399342	+	NA	NA	NA	NA	NA	NA	T	Y	T	T	T	T	Y	Y	T	C	T
SCM000126.1_400472	C/T	CM000126.1	400472	+	NA	NA	NA	NA	NA	NA	Y	C	C	C	C	C	C	C	C	C	C
SCM000126.1_400651	A/G	CM000126.1	400651	+	NA	NA	NA	NA	NA	NA	A	R	A	A	A	A	R	R	A	G	A
SCM000126.1_400662	G/T	CM000126.1	400662	+	NA	NA	NA	NA	NA	NA	K	K	G	G	G	G	K	K	G	T	G
SCM000126.1_400676	G/T	CM000126.1	400676	+	NA	NA	NA	NA	NA	NA	G	K	G	G	G	G	K	K	G	T	G
SCM000126.1_400720	A/G	CM000126.1	400720	+	NA	NA	NA	NA	NA	NA	R	R	A	A	A	A	R	R	A	G	A
SCM000126.1_403168	A/G	CM000126.1	403168	+	NA	NA	NA	NA	NA	NA	A	R	A	A	N	N	R	R	A	G	A
SCM000126.1_403246	G/A	CM000126.1	403246	+	NA	NA	NA	NA	NA	NA	G	R	G	G	N	N	R	R	G	A	G
SCM000126.1_404098	A/G	CM000126.1	404098	+	NA	NA	NA	NA	NA	NA	A	R	A	A	A	A	A	R	A	G	A
SCM000126.1_404849	G/A	CM000126.1	404849	+	NA	NA	NA	NA	NA	NA	R	R	G	G	G	G	R	R	G	A	G
SCM000126.1_408795	T/G	CM000126.1	408795	+	NA	NA	NA	NA	NA	NA	T	K	T	T	T	T	K	K	T	G	T
SCM000126.1_408875	A/C	CM000126.1	408875	+	NA	NA	NA	NA	NA	NA	A	M	A	A	A	A	M	M	A	C	A
SCM000126.1_408939	G/A	CM000126.1	408939	+	NA	NA	NA	NA	NA	NA	G	R	G	G	G	G	R	R	G	A	G
SCM000126.1_408965	T/G	CM000126.1	408965	+	NA	NA	NA	NA	NA	NA	T	K	T	T	T	T	K	K	T	G	T
SCM000126.1_409018	T/C	CM000126.1	409018	+	NA	NA	NA	NA	NA	NA	T	Y	T	T	T	T	Y	Y	T	C	T
SCM000126.1_410364	C	CM000126.1	410364	+	NA	NA	NA	NA	NA	NA	N	N	C	N	C	N	C	C	N	C	C
SCM000126.1_410410	G/A	CM000126.1	410410	+	NA	NA	NA	NA	NA	NA	N	N	G	N	G	N	G	R	N	A	G
SCM000126.1_410649	T/C	CM000126.1	410649	+	NA	NA	NA	NA	NA	NA	T	Y	T	T	T	T	Y	Y	T	C	T
SCM000126.1_411035	G/T	CM000126.1	411035	+	NA	NA	NA	NA	NA	NA	G	N	N	N	G	G	G	K	N	N	G
SCM000126.1_411103	C/T	CM000126.1	411103	+	NA	NA	NA	NA	NA	NA	C	N	N	N	C	C	C	Y	N	N	C
SCM000126.1_412111	C/T	CM000126.1	412111	+	NA	NA	NA	NA	NA	NA	C	Y	C	C	C	C	Y	Y	C	T	C
SCM000126.1_412154	G/A	CM000126.1	412154	+	NA	NA	NA	NA	NA	NA	G	R	G	G	G	G	R	R	G	A	G
SCM000126.1_412270	C/G	CM000126.1	412270	+	NA	NA	NA	NA	NA	NA	C	S	C	C	C	C	S	S	C	G	C
SCM000126.1_413344	T/G	CM000126.1	413344	+	NA	NA	NA	NA	NA	NA	T	K	T	T	T	T	K	K	T	G	T
SCM000126.1_416008	A/G	CM000126.1	416008	+	NA	NA	NA	NA	NA	NA	A	A	A	R	A	A	A	R	A	G	A
SCM000126.1_419242	G/A	CM000126.1	419242	+	NA	NA	NA	NA	NA	NA	G	R	G	R	G	G	G	R	G	R	G
SCM000126.1_422671	C/T	CM000126.1	422671	+	NA	NA	NA	NA	NA	NA	C	Y	N	C	C	C	C	Y	C	Y	C
SCM000126.1_423052	A/G	CM000126.1	423052	+	NA	NA	NA	NA	NA	NA	A	A	A	N	A	A	A	R	A	R	A
SCM000126.1_424941	G/A	CM000126.1	424941	+	NA	NA	NA	NA	NA	NA	N	G	G	N	G	N	G	A	N	R	N
SCM000126.1_440574	G/A	CM000126.1	440574	+	NA	NA	NA	NA	NA	NA	R	N	N	N	N	N	G	G	N	G	N
SCM000126.1_452793	G	CM000126.1	452793	+	NA	NA	NA	NA	NA	NA	N	N	N	G	G	G	G	G	G	N	G
SCM000126.1_452876	A/G	CM000126.1	452876	+	NA	NA	NA	NA	NA	NA	N	N	N	R	A	R	R	G	R	N	A
SCM000126.1_452880	C	CM000126.1	452880	+	NA	NA	NA	NA	NA	NA	N	N	N	C	C	C	C	C	C	N	C
SCM000126.1_452889	C	CM000126.1	452889	+	NA	NA	NA	NA	NA	NA	N	N	N	C	C	C	C	C	C	N	C
SCM000126.1_452890	G	CM000126.1	452890	+	NA	NA	NA	NA	NA	NA	N	N	N	G	G	G	G	G	G	N	G
SCM000126.1_452936	C	CM000126.1	452936	+	NA	NA	NA	NA	NA	NA	N	N	N	C	C	C	C	C	C	N	C
SCM000126.1_452951	C	CM000126.1	452951	+	NA	NA	NA	NA	NA	NA	N	N	N	C	C	C	C	C	C	N	C
SCM000126.1_452963	G	CM000126.1	452963	+	NA	NA	NA	NA	NA	NA	N	N	N	G	G	G	G	G	G	N	G
SCM000126.1_452986	C	CM000126.1	452986	+	NA	NA	NA	NA	NA	NA	N	N	N	C	C	C	C	C	C	N	C
SCM000126.1_453006	C	CM000126.1	453006	+	NA	NA	NA	NA	NA	NA	N	N	N	C	C	C	C	C	C	N	C
SCM000126.1_456313	C/T	CM000126.1	456313	+	NA	NA	NA	NA	NA	NA	Y	Y	C	C	C	C	Y	Y	C	T	C
SCM000126.1_464375	A/T	CM000126.1	464375	+	NA	NA	NA	NA	NA	NA	A	W	A	A	A	A	W	W	A	T	A
SCM000126.1_464470	C/T	CM000126.1	464470	+	NA	NA	NA	NA	NA	NA	C	Y	C	C	C	C	Y	Y	C	T	C
SCM000126.1_465236	A/T	CM000126.1	465236	+	NA	NA	NA	NA	NA	NA	A	W	A	A	A	A	W	W	A	T	A
SCM000126.1_465243	T/C	CM000126.1	465243	+	NA	NA	NA	NA	NA	NA	T	Y	T	T	T	T	Y	Y	T	C	T
SCM000126.1_465286	T/A	CM000126.1	465286	+	NA	NA	NA	NA	NA	NA	T	W	T	T	T	T	W	W	T	A	T
SCM000126.1_465325	G/T	CM000126.1	465325	+	NA	NA	NA	NA	NA	NA	G	K	G	G	G	G	K	K	G	T	G
SCM000126.1_466669	A	CM000126.1	466669	+	NA	NA	NA	NA	NA	NA	N	A	N	N	N	A	N	A	N	N	N
SCM000126.1_469828	C/T	CM000126.1	469828	+	NA	NA	NA	NA	NA	NA	C	C	N	N	N	N	C	N	N	Y	C
SCM000126.1_470161	G/T	CM000126.1	470161	+	NA	NA	NA	NA	NA	NA	G	G	G	G	G	G	N	K	G	T	G
SCM000126.1_470206	A/T	CM000126.1	470206	+	NA	NA	NA	NA	NA	NA	A	A	A	A	A	A	N	W	A	T	A
SCM000126.1_470230	G/A	CM000126.1	470230	+	NA	NA	NA	NA	NA	NA	G	G	G	G	G	G	N	R	G	A	G
SCM000126.1_470335	A/C	CM000126.1	470335	+	NA	NA	NA	NA	NA	NA	A	A	A	A	A	A	N	M	A	C	A
SCM000126.1_470337	G/A	CM000126.1	470337	+	NA	NA	NA	NA	NA	NA	G	G	G	G	G	G	N	R	G	A	G
SCM000126.1_470349	T/C	CM000126.1	470349	+	NA	NA	NA	NA	NA	NA	T	T	T	T	T	T	N	Y	T	C	T
SCM000126.1_470351	C/T	CM000126.1	470351	+	NA	NA	NA	NA	NA	NA	C	C	C	C	C	C	N	Y	C	T	C
SCM000126.1_470352	A/G	CM000126.1	470352	+	NA	NA	NA	NA	NA	NA	A	A	A	A	A	A	N	R	A	G	A
SCM000126.1_470367	T/C	CM000126.1	470367	+	NA	NA	NA	NA	NA	NA	T	T	T	T	T	T	N	Y	T	C	T
SCM000126.1_470373	C/T	CM000126.1	470373	+	NA	NA	NA	NA	NA	NA	C	C	C	C	C	C	N	Y	C	T	C
SCM000126.1_470390	T/C	CM000126.1	470390	+	NA	NA	NA	NA	NA	NA	T	T	T	T	T	T	N	Y	T	C	T
SCM000126.1_470396	G/A	CM000126.1	470396	+	NA	NA	NA	NA	NA	NA	G	G	G	G	G	G	N	R	G	A	G
SCM000126.1_470440	G/A	CM000126.1	470440	+	NA	NA	NA	NA	NA	NA	G	G	G	G	G	G	N	R	G	A	G
SCM000126.1_472911	C/A	CM000126.1	472911	+	NA	NA	NA	NA	NA	NA	C	C	C	C	N	N	C	M	C	A	N
SCM000126.1_473005	A/G	CM000126.1	473005	+	NA	NA	NA	NA	NA	NA	A	A	A	A	N	N	A	R	A	G	N
SCM000126.1_479691	A/T	CM000126.1	479691	+	NA	NA	NA	NA	NA	NA	W	N	N	N	N	N	A	A	N	A	N
SCM000126.1_481321	A/G	CM000126.1	481321	+	NA	NA	NA	NA	NA	NA	A	A	A	N	A	A	A	R	A	R	N
SCM000126.1_482894	T	CM000126.1	482894	+	NA	NA	NA	NA	NA	NA	N	N	N	N	N	N	N	N	T	N	N
SCM000126.1_497261	A/G	CM000126.1	497261	+	NA	NA	NA	NA	NA	NA	N	R	R	A	A	N	N	A	N	A	N
SCM000126.1_497412	T/C	CM000126.1	497412	+	NA	NA	NA	NA	NA	NA	N	T	T	T	T	N	N	N	N	Y	N
SCM000126.1_497431	C/A	CM000126.1	497431	+	NA	NA	NA	NA	NA	NA	N	C	C	C	C	N	N	N	N	M	N
SCM000126.1_497573	T/A	CM000126.1	497573	+	NA	NA	NA	NA	NA	NA	N	N	N	T	T	N	N	W	T	N	N
SCM000126.1_497651	T/C	CM000126.1	497651	+	NA	NA	NA	NA	NA	NA	N	N	N	T	T	N	N	Y	T	N	N
SCM000126.1_499101	T/G	CM000126.1	499101	+	NA	NA	NA	NA	NA	NA	N	N	N	N	T	T	N	K	T	T	N
SCM000126.1_501347	G/A	CM000126.1	501347	+	NA	NA	NA	NA	NA	NA	N	G	N	R	N	N	N	R	R	N	N
SCM000126.1_504685	G/A	CM000126.1	504685	+	NA	NA	NA	NA	NA	NA	G	N	N	N	N	N	G	N	G	R	G
SCM000126.1_508516	G/C	CM000126.1	508516	+	NA	NA	NA	NA	NA	NA	N	G	N	G	G	G	G	C	G	S	G
SCM000126.1_517590	A	CM000126.1	517590	+	NA	NA	NA	NA	NA	NA	N	A	N	N	N	N	N	N	N	A	N
SCM000126.1_517613	T	CM000126.1	517613	+	NA	NA	NA	NA	NA	NA	N	T	N	N	N	N	N	N	N	T	N
SCM000126.1_517619	T	CM000126.1	517619	+	NA	NA	NA	NA	NA	NA	N	T	N	N	N	N	N	N	N	T	N
SCM000126.1_517639	G	CM000126.1	517639	+	NA	NA	NA	NA	NA	NA	N	G	N	N	N	N	N	N	N	G	N
SCM000126.1_517649	G	CM000126.1	517649	+	NA	NA	NA	NA	NA	NA	N	G	N	N	N	N	N	N	N	G	N
SCM000126.1_517684	G	CM000126.1	517684	+	NA	NA	NA	NA	NA	NA	N	G	N	N	N	N	N	N	N	G	N
SCM000126.1_517720	G	CM000126.1	517720	+	NA	NA	NA	NA	NA	NA	N	G	N	N	N	N	N	N	N	G	N
SCM000126.1_517749	C	CM000126.1	517749	+	NA	NA	NA	NA	NA	NA	N	C	N	N	N	N	N	N	N	C	N
SCM000126.1_517766	C	CM000126.1	517766	+	NA	NA	NA	NA	NA	NA	N	C	N	N	N	N	N	N	N	C	N
SCM000126.1_518806	C/T	CM000126.1	518806	+	NA	NA	NA	NA	NA	NA	C	C	C	C	C	C	C	C	C	T	C
SCM000126.1_519020	T/C	CM000126.1	519020	+	NA	NA	NA	NA	NA	NA	T	T	T	T	T	T	T	Y	T	C	T
SCM000126.1_520179	G/A	CM000126.1	520179	+	NA	NA	NA	NA	NA	NA	A	N	N	G	G	G	N	N	N	N	N
SCM000126.1_521170	T/G	CM000126.1	521170	+	NA	NA	NA	NA	NA	NA	N	K	T	T	T	T	T	K	T	G	T
SCM000126.1_525014	T/C	CM000126.1	525014	+	NA	NA	NA	NA	NA	NA	N	T	N	Y	C	N	N	Y	N	T	N
SCM000126.1_525040	T	CM000126.1	525040	+	NA	NA	NA	NA	NA	NA	N	T	N	T	T	T	N	T	N	T	N
SCM000126.1_528614	G/A	CM000126.1	528614	+	NA	NA	NA	NA	NA	NA	G	R	G	G	G	G	G	R	G	A	G
SCM000126.1_528635	C/T	CM000126.1	528635	+	NA	NA	NA	NA	NA	NA	C	Y	C	C	C	C	Y	Y	C	T	C
SCM000126.1_528645	A/C	CM000126.1	528645	+	NA	NA	NA	NA	NA	NA	A	M	A	A	A	A	M	M	A	C	A
SCM000126.1_528646	T/G	CM000126.1	528646	+	NA	NA	NA	NA	NA	NA	T	K	T	T	T	T	K	K	T	G	T
SCM000126.1_529090	A/C	CM000126.1	529090	+	NA	NA	NA	NA	NA	NA	M	M	N	N	N	M	N	N	N	N	M
SCM000126.1_529985	G	CM000126.1	529985	+	NA	NA	NA	NA	NA	NA	N	N	N	N	N	G	N	N	G	N	N
SCM000126.1_530978	G/A	CM000126.1	530978	+	NA	NA	NA	NA	NA	NA	G	R	G	G	G	G	G	R	G	A	G
SCM000126.1_531246	C/T	CM000126.1	531246	+	NA	NA	NA	NA	NA	NA	C	Y	C	C	C	C	C	Y	C	T	C
SCM000126.1_531776	A/G	CM000126.1	531776	+	NA	NA	NA	NA	NA	NA	N	R	G	N	N	A	N	N	N	N	R
SCM000126.1_533646	T/C	CM000126.1	533646	+	NA	NA	NA	NA	NA	NA	T	T	T	T	T	T	Y	Y	T	C	T
SCM000126.1_533648	A/G	CM000126.1	533648	+	NA	NA	NA	NA	NA	NA	A	A	A	A	A	A	R	R	A	G	A
SCM000126.1_533710	T/A	CM000126.1	533710	+	NA	NA	NA	NA	NA	NA	T	T	T	T	T	T	W	W	T	A	T
SCM000126.1_533798	A/G	CM000126.1	533798	+	NA	NA	NA	NA	NA	NA	A	A	A	A	A	A	R	R	A	G	A
SCM000126.1_535430	C	CM000126.1	535430	+	NA	NA	NA	NA	NA	NA	C	N	N	N	N	N	N	N	C	N	N
SCM000126.1_535445	C	CM000126.1	535445	+	NA	NA	NA	NA	NA	NA	C	N	N	N	N	N	N	N	C	N	N
SCM000126.1_543366	C/T	CM000126.1	543366	+	NA	NA	NA	NA	NA	NA	C	Y	C	C	C	C	C	Y	C	T	C
SCM000126.1_543413	C/T	CM000126.1	543413	+	NA	NA	NA	NA	NA	NA	C	Y	C	C	C	C	C	Y	C	T	C
SCM000126.1_543422	A/G	CM000126.1	543422	+	NA	NA	NA	NA	NA	NA	A	R	A	A	A	A	A	R	A	G	A
SCM000126.1_543622	T/C	CM000126.1	543622	+	NA	NA	NA	NA	NA	NA	T	Y	T	T	T	T	T	Y	T	C	T
SCM000126.1_545195	C/T	CM000126.1	545195	+	NA	NA	NA	NA	NA	NA	T	Y	T	C	C	C	C	C	C	C	C
SCM000126.1_545220	G/A	CM000126.1	545220	+	NA	NA	NA	NA	NA	NA	G	R	G	G	G	G	R	R	G	A	G
SCM000126.1_545277	C/T	CM000126.1	545277	+	NA	NA	NA	NA	NA	NA	C	C	C	T	Y	T	Y	Y	T	C	T
SCM000126.1_545578	T/G	CM000126.1	545578	+	NA	NA	NA	NA	NA	NA	T	T	T	N	T	N	N	N	N	K	N
SCM000126.1_545595	C/T	CM000126.1	545595	+	NA	NA	NA	NA	NA	NA	C	C	C	N	C	N	N	N	N	Y	N
SCM000126.1_545698	A/G	CM000126.1	545698	+	NA	NA	NA	NA	NA	NA	A	A	A	N	R	N	N	N	N	N	N
SCM000126.1_545751	C/A	CM000126.1	545751	+	NA	NA	NA	NA	NA	NA	C	C	C	N	C	N	N	N	N	M	N
SCM000126.1_545791	G	CM000126.1	545791	+	NA	NA	NA	NA	NA	NA	N	N	N	N	N	N	N	N	N	G	N
SCM000126.1_546433	T/C	CM000126.1	546433	+	NA	NA	NA	NA	NA	NA	T	N	T	T	T	T	T	N	T	Y	T
SCM000126.1_546535	G/A	CM000126.1	546535	+	NA	NA	NA	NA	NA	NA	G	N	G	G	G	G	G	N	G	R	G
SCM000126.1_546602	C/T	CM000126.1	546602	+	NA	NA	NA	NA	NA	NA	C	N	C	C	C	C	C	N	C	Y	C
SCM000126.1_548571	T/C	CM000126.1	548571	+	NA	NA	NA	NA	NA	NA	Y	C	C	T	T	N	N	N	T	Y	T
SCM000126.1_550186	C/T	CM000126.1	550186	+	NA	NA	NA	NA	NA	NA	C	C	N	T	N	N	Y	C	T	Y	T
SCM000126.1_551823	A/G	CM000126.1	551823	+	NA	NA	NA	NA	NA	NA	G	G	G	A	A	A	A	R	A	G	A
SCM000126.1_554365	A/G	CM000126.1	554365	+	NA	NA	NA	NA	NA	NA	G	G	G	A	A	A	A	A	A	N	A
SCM000126.1_554885	G/A	CM000126.1	554885	+	NA	NA	NA	NA	NA	NA	G	G	G	G	G	G	G	G	R	N	G
SCM000126.1_579792	T	CM000126.1	579792	+	NA	NA	NA	NA	NA	NA	N	N	N	T	N	N	N	N	N	N	N
SCM000126.1_579895	C	CM000126.1	579895	+	NA	NA	NA	NA	NA	NA	N	N	N	C	N	N	N	N	N	N	N
SCM000126.1_579911	T	CM000126.1	579911	+	NA	NA	NA	NA	NA	NA	N	N	N	T	N	N	N	N	N	N	N
SCM000126.1_579925	T	CM000126.1	579925	+	NA	NA	NA	NA	NA	NA	N	N	N	T	N	N	N	N	N	N	N
SCM000126.1_580876	T/C	CM000126.1	580876	+	NA	NA	NA	NA	NA	NA	T	T	T	C	C	N	N	N	N	N	N
SCM000126.1_580908	A/G	CM000126.1	580908	+	NA	NA	NA	NA	NA	NA	A	A	A	G	G	N	N	N	N	N	N
SCM000126.1_580909	G/C	CM000126.1	580909	+	NA	NA	NA	NA	NA	NA	G	G	G	G	S	N	N	N	N	N	N
SCM000126.1_580925	T/C	CM000126.1	580925	+	NA	NA	NA	NA	NA	NA	T	T	T	T	Y	N	N	N	N	N	N
SCM000126.1_580950	G/A	CM000126.1	580950	+	NA	NA	NA	NA	NA	NA	G	G	G	R	G	N	N	N	N	N	N
SCM000126.1_581056	A/C	CM000126.1	581056	+	NA	NA	NA	NA	NA	NA	A	A	A	C	C	N	N	N	N	N	N
SCM000126.1_594191	C/T	CM000126.1	594191	+	NA	NA	NA	NA	NA	NA	N	C	N	N	N	N	N	C	N	T	N
SCM000126.1_600339	G/A	CM000126.1	600339	+	NA	NA	NA	NA	NA	NA	A	N	A	G	N	G	G	G	G	N	G
SCM000126.1_600351	C/G	CM000126.1	600351	+	NA	NA	NA	NA	NA	NA	G	N	G	C	N	C	C	C	C	N	C
SCM000126.1_604163	A/G	CM000126.1	604163	+	NA	NA	NA	NA	NA	NA	G	R	R	A	A	A	A	R	A	G	A
SCM000126.1_604189	G/A	CM000126.1	604189	+	NA	NA	NA	NA	NA	NA	G	G	G	G	G	G	G	R	G	A	G
SCM000126.1_604215	T/C	CM000126.1	604215	+	NA	NA	NA	NA	NA	NA	C	Y	Y	T	T	T	T	Y	T	C	T
SCM000126.1_604256	T/C	CM000126.1	604256	+	NA	NA	NA	NA	NA	NA	C	Y	Y	T	T	T	T	C	T	C	T
SCM000126.1_604258	T/C	CM000126.1	604258	+	NA	NA	NA	NA	NA	NA	C	Y	Y	T	T	T	T	C	T	C	T
SCM000126.1_604263	C/T	CM000126.1	604263	+	NA	NA	NA	NA	NA	NA	C	C	C	C	C	C	C	T	C	C	C
SCM000126.1_604267	G/A	CM000126.1	604267	+	NA	NA	NA	NA	NA	NA	A	R	R	G	G	G	G	G	G	G	G
SCM000126.1_604268	A/T	CM000126.1	604268	+	NA	NA	NA	NA	NA	NA	A	A	A	A	A	A	A	W	A	T	A
SCM000126.1_604290	C/T	CM000126.1	604290	+	NA	NA	NA	NA	NA	NA	T	Y	Y	C	C	C	C	C	C	C	C
SCM000126.1_604313	T/C	CM000126.1	604313	+	NA	NA	NA	NA	NA	NA	C	Y	Y	T	T	T	T	Y	T	C	T
SCM000126.1_604322	T/C	CM000126.1	604322	+	NA	NA	NA	NA	NA	NA	C	Y	Y	T	T	T	T	Y	T	C	T
SCM000126.1_604342	A/G	CM000126.1	604342	+	NA	NA	NA	NA	NA	NA	A	A	A	A	A	A	A	R	A	G	A
SCM000126.1_604778	G/T	CM000126.1	604778	+	NA	NA	NA	NA	NA	NA	N	G	G	N	G	G	N	K	N	T	G
SCM000126.1_605573	T/C	CM000126.1	605573	+	NA	NA	NA	NA	NA	NA	N	N	Y	T	T	N	T	N	N	N	N
SCM000126.1_605630	A/T	CM000126.1	605630	+	NA	NA	NA	NA	NA	NA	N	N	W	A	A	N	A	N	N	N	N
SCM000126.1_606051	C	CM000126.1	606051	+	NA	NA	NA	NA	NA	NA	N	N	N	C	N	N	N	C	N	N	N
SCM000126.1_606062	A	CM000126.1	606062	+	NA	NA	NA	NA	NA	NA	N	N	N	A	N	N	N	A	N	N	N
SCM000126.1_606265	G/T	CM000126.1	606265	+	NA	NA	NA	NA	NA	NA	T	T	T	G	G	G	G	G	G	N	G
SCM000126.1_606298	T/C	CM000126.1	606298	+	NA	NA	NA	NA	NA	NA	C	C	C	T	T	T	T	Y	T	N	T
SCM000126.1_606304	T/C	CM000126.1	606304	+	NA	NA	NA	NA	NA	NA	C	C	C	T	T	T	T	Y	T	N	T
SCM000126.1_606306	G/T	CM000126.1	606306	+	NA	NA	NA	NA	NA	NA	G	G	G	G	G	G	G	K	G	N	G
SCM000126.1_616774	G	CM000126.1	616774	+	NA	NA	NA	NA	NA	NA	G	G	G	G	G	G	G	G	G	G	G
SCM000126.1_617720	A/G	CM000126.1	617720	+	NA	NA	NA	NA	NA	NA	N	A	N	N	N	N	N	N	R	A	N
SCM000126.1_617757	A/G	CM000126.1	617757	+	NA	NA	NA	NA	NA	NA	N	A	N	N	N	N	N	N	R	A	N
SCM000126.1_617848	A/G	CM000126.1	617848	+	NA	NA	NA	NA	NA	NA	N	A	N	N	N	N	N	N	R	A	N
SCM000126.1_617949	T/C	CM000126.1	617949	+	NA	NA	NA	NA	NA	NA	T	T	T	T	T	Y	T	Y	Y	Y	T
SCM000126.1_617951	G/A	CM000126.1	617951	+	NA	NA	NA	NA	NA	NA	G	G	G	R	A	R	R	R	R	G	A
SCM000126.1_617952	C/T	CM000126.1	617952	+	NA	NA	NA	NA	NA	NA	C	C	C	C	C	Y	C	Y	Y	Y	C
SCM000126.1_617982	C/T	CM000126.1	617982	+	NA	NA	NA	NA	NA	NA	C	C	C	C	C	Y	C	Y	Y	Y	C
SCM000126.1_617997	C/T	CM000126.1	617997	+	NA	NA	NA	NA	NA	NA	C	C	C	Y	T	Y	Y	Y	Y	C	T
SCM000126.1_618023	C/T	CM000126.1	618023	+	NA	NA	NA	NA	NA	NA	C	C	C	Y	T	Y	Y	Y	Y	C	T
SCM000126.1_618029	C/T	CM000126.1	618029	+	NA	NA	NA	NA	NA	NA	C	C	C	C	C	Y	C	Y	Y	Y	C
SCM000126.1_618047	T/A	CM000126.1	618047	+	NA	NA	NA	NA	NA	NA	T	T	T	T	T	W	T	W	W	W	T
SCM000126.1_618178	A/G	CM000126.1	618178	+	NA	NA	NA	NA	NA	NA	A	A	A	A	A	R	A	R	R	R	A
SCM000126.1_618179	C/T	CM000126.1	618179	+	NA	NA	NA	NA	NA	NA	C	C	C	C	C	Y	C	Y	Y	Y	C
SCM000126.1_618191	T/A	CM000126.1	618191	+	NA	NA	NA	NA	NA	NA	T	T	T	T	T	W	T	W	W	W	T
SCM000126.1_618203	G/T	CM000126.1	618203	+	NA	NA	NA	NA	NA	NA	G	G	G	G	G	K	G	K	K	K	G
SCM000126.1_619643	A/C	CM000126.1	619643	+	NA	NA	NA	NA	NA	NA	N	N	N	N	A	N	N	N	A	M	A
SCM000126.1_619719	C	CM000126.1	619719	+	NA	NA	NA	NA	NA	NA	C	C	C	C	C	C	C	C	C	C	C
SCM000126.1_619755	G/A	CM000126.1	619755	+	NA	NA	NA	NA	NA	NA	R	A	A	G	G	G	G	A	G	A	G
SCM000126.1_619758	T/C	CM000126.1	619758	+	NA	NA	NA	NA	NA	NA	Y	C	C	T	T	T	T	C	T	C	T
SCM000126.1_619905	A/T	CM000126.1	619905	+	NA	NA	NA	NA	NA	NA	W	T	T	A	A	A	A	T	A	T	A
SCM000126.1_619970	C/T	CM000126.1	619970	+	NA	NA	NA	NA	NA	NA	Y	T	T	C	C	C	C	T	C	T	C
SCM000126.1_621219	A/G	CM000126.1	621219	+	NA	NA	NA	NA	NA	NA	R	N	N	N	N	N	A	N	A	N	N
SCM000126.1_622326	G/C	CM000126.1	622326	+	NA	NA	NA	NA	NA	NA	G	S	S	G	S	G	S	G	G	S	S
SCM000126.1_622356	C/T	CM000126.1	622356	+	NA	NA	NA	NA	NA	NA	Y	Y	Y	Y	Y	Y	Y	Y	Y	Y	Y
SCM000126.1_622358	G/A	CM000126.1	622358	+	NA	NA	NA	NA	NA	NA	G	R	R	G	R	G	R	G	G	R	R
SCM000126.1_622362	G/A	CM000126.1	622362	+	NA	NA	NA	NA	NA	NA	G	R	R	G	R	G	R	G	G	R	R
SCM000126.1_622368	C/G	CM000126.1	622368	+	NA	NA	NA	NA	NA	NA	C	S	S	C	S	C	S	C	C	S	S
SCM000126.1_622390	G/A	CM000126.1	622390	+	NA	NA	NA	NA	NA	NA	G	G	G	R	G	G	G	R	G	R	G
SCM000126.1_622405	C/T	CM000126.1	622405	+	NA	NA	NA	NA	NA	NA	Y	Y	Y	Y	Y	Y	Y	Y	Y	Y	Y
SCM000126.1_622411	A/G	CM000126.1	622411	+	NA	NA	NA	NA	NA	NA	A	A	A	R	A	A	A	R	A	R	A
SCM000126.1_622428	G/A	CM000126.1	622428	+	NA	NA	NA	NA	NA	NA	G	G	G	R	R	R	R	G	R	G	R
SCM000126.1_622429	G/A	CM000126.1	622429	+	NA	NA	NA	NA	NA	NA	G	G	G	R	G	G	G	R	G	R	G
SCM000126.1_622440	A/C	CM000126.1	622440	+	NA	NA	NA	NA	NA	NA	M	M	M	M	M	M	M	M	M	M	M
SCM000126.1_622466	C/T	CM000126.1	622466	+	NA	NA	NA	NA	NA	NA	Y	Y	Y	Y	Y	Y	Y	Y	Y	Y	Y
SCM000126.1_622470	C/T	CM000126.1	622470	+	NA	NA	NA	NA	NA	NA	Y	Y	Y	Y	Y	Y	Y	Y	Y	Y	Y
SCM000126.1_622480	C/A	CM000126.1	622480	+	NA	NA	NA	NA	NA	NA	C	M	M	C	M	C	M	C	C	M	M
SCM000126.1_622504	A/C/T	CM000126.1	622504	+	NA	NA	NA	NA	NA	NA	M	W	M	M	W	M	W	M	M	M	M
SCM000126.1_622549	C/T	CM000126.1	622549	+	NA	NA	NA	NA	NA	NA	C	C	C	Y	C	C	C	Y	C	Y	C
SCM000126.1_622556	A/T	CM000126.1	622556	+	NA	NA	NA	NA	NA	NA	A	A	A	W	A	A	A	W	A	W	A
SCM000126.1_622557	G/A	CM000126.1	622557	+	NA	NA	NA	NA	NA	NA	G	R	R	G	R	G	R	G	G	R	R
SCM000126.1_622567	C/T	CM000126.1	622567	+	NA	NA	NA	NA	NA	NA	C	C	C	Y	C	C	C	Y	C	Y	C
SCM000126.1_622584	A/G	CM000126.1	622584	+	NA	NA	NA	NA	NA	NA	A	R	R	A	R	A	R	A	A	R	R
SCM000126.1_622598	C/T	CM000126.1	622598	+	NA	NA	NA	NA	NA	NA	C	C	C	Y	Y	Y	Y	C	Y	C	Y
SCM000126.1_625279	C/T	CM000126.1	625279	+	NA	NA	NA	NA	NA	NA	C	Y	N	N	T	Y	Y	N	N	Y	N
SCM000126.1_625297	A/G	CM000126.1	625297	+	NA	NA	NA	NA	NA	NA	G	R	N	R	A	R	N	N	N	R	N
SCM000126.1_625300	A/G	CM000126.1	625300	+	NA	NA	NA	NA	NA	NA	G	R	N	A	A	A	A	N	N	R	N
SCM000126.1_625302	T/C	CM000126.1	625302	+	NA	NA	NA	NA	NA	NA	C	Y	N	T	T	T	T	N	N	Y	N
SCM000126.1_625320	C/T	CM000126.1	625320	+	NA	NA	NA	NA	NA	NA	T	Y	N	C	C	C	C	N	N	Y	N
SCM000126.1_625509	T/C	CM000126.1	625509	+	NA	NA	NA	NA	NA	NA	Y	C	C	T	T	T	T	Y	T	C	T
SCM000126.1_630957	G/A	CM000126.1	630957	+	NA	NA	NA	NA	NA	NA	N	N	R	N	N	G	N	N	N	N	G
SCM000126.1_631186	T/C	CM000126.1	631186	+	NA	NA	NA	NA	NA	NA	C	N	Y	T	T	N	T	Y	T	N	N
SCM000126.1_631187	T/G	CM000126.1	631187	+	NA	NA	NA	NA	NA	NA	G	N	K	T	T	N	T	K	T	N	N
SCM000126.1_631221	G/T	CM000126.1	631221	+	NA	NA	NA	NA	NA	NA	T	N	K	G	G	N	G	K	G	N	N
SCM000126.1_631839	C/A	CM000126.1	631839	+	NA	NA	NA	NA	NA	NA	A	A	A	C	C	C	M	M	C	A	C
SCM000126.1_631842	T/C	CM000126.1	631842	+	NA	NA	NA	NA	NA	NA	C	C	C	T	T	T	Y	Y	T	C	T
SCM000126.1_631846	C/T	CM000126.1	631846	+	NA	NA	NA	NA	NA	NA	Y	T	T	C	C	C	Y	Y	C	T	C
SCM000126.1_631874	G/A	CM000126.1	631874	+	NA	NA	NA	NA	NA	NA	R	A	A	G	G	G	R	R	G	A	G
SCM000126.1_631919	C/T	CM000126.1	631919	+	NA	NA	NA	NA	NA	NA	Y	T	T	C	C	C	Y	Y	C	T	C
SCM000126.1_631923	C/T	CM000126.1	631923	+	NA	NA	NA	NA	NA	NA	T	T	T	C	C	C	Y	Y	C	T	C
SCM000126.1_632029	A	CM000126.1	632029	+	NA	NA	NA	NA	NA	NA	A	A	A	A	A	A	A	A	A	A	A
SCM000126.1_632381	T	CM000126.1	632381	+	NA	NA	NA	NA	NA	NA	N	N	N	N	N	N	N	T	N	T	N
SCM000126.1_632390	C	CM000126.1	632390	+	NA	NA	NA	NA	NA	NA	N	N	N	N	N	N	N	C	N	C	N
SCM000126.1_632422	C	CM000126.1	632422	+	NA	NA	NA	NA	NA	NA	N	N	N	N	N	N	N	C	N	C	N
SCM000126.1_632428	G	CM000126.1	632428	+	NA	NA	NA	NA	NA	NA	N	N	N	N	N	N	N	G	N	G	N
SCM000126.1_632469	T	CM000126.1	632469	+	NA	NA	NA	NA	NA	NA	N	N	N	N	N	N	N	T	N	T	N
SCM000126.1_632523	A	CM000126.1	632523	+	NA	NA	NA	NA	NA	NA	N	N	N	N	N	N	N	A	N	A	N
SCM000126.1_632545	G	CM000126.1	632545	+	NA	NA	NA	NA	NA	NA	N	N	N	N	N	N	N	G	N	G	N
SCM000126.1_632554	A	CM000126.1	632554	+	NA	NA	NA	NA	NA	NA	N	N	N	N	N	N	N	A	N	A	N
SCM000126.1_632556	A	CM000126.1	632556	+	NA	NA	NA	NA	NA	NA	N	N	N	N	N	N	N	A	N	A	N
SCM000126.1_634971	A/T	CM000126.1	634971	+	NA	NA	NA	NA	NA	NA	T	T	T	A	A	A	A	W	A	T	A
SCM000126.1_638042	G/A	CM000126.1	638042	+	NA	NA	NA	NA	NA	NA	G	G	G	R	R	A	G	G	R	R	R
SCM000126.1_638056	G/A	CM000126.1	638056	+	NA	NA	NA	NA	NA	NA	R	G	G	G	R	G	G	R	R	R	G
SCM000126.1_638068	C/A	CM000126.1	638068	+	NA	NA	NA	NA	NA	NA	M	C	C	C	C	C	C	M	C	M	C
SCM000126.1_638070	C/T	CM000126.1	638070	+	NA	NA	NA	NA	NA	NA	Y	C	C	C	Y	C	C	Y	Y	Y	C
SCM000126.1_638072	G/A	CM000126.1	638072	+	NA	NA	NA	NA	NA	NA	G	G	G	R	R	A	R	G	R	G	R
SCM000126.1_638077	G/A	CM000126.1	638077	+	NA	NA	NA	NA	NA	NA	G	G	G	G	R	G	G	R	R	R	G
SCM000126.1_638088	G/A	CM000126.1	638088	+	NA	NA	NA	NA	NA	NA	R	G	G	G	R	G	G	R	R	R	G
SCM000126.1_638094	C/A/T	CM000126.1	638094	+	NA	NA	NA	NA	NA	NA	C	C	C	C	M	C	C	C	M	Y	C
SCM000126.1_638132	G/A	CM000126.1	638132	+	NA	NA	NA	NA	NA	NA	R	A	A	N	G	G	R	R	G	R	G
SCM000126.1_638149	G/T	CM000126.1	638149	+	NA	NA	NA	NA	NA	NA	K	G	G	N	K	G	G	K	K	K	G
SCM000126.1_638175	C/T	CM000126.1	638175	+	NA	NA	NA	NA	NA	NA	C	N	N	N	N	N	N	C	N	T	N
SCM000126.1_638177	G	CM000126.1	638177	+	NA	NA	NA	NA	NA	NA	N	N	N	N	N	N	N	G	N	G	N
SCM000126.1_638210	C/T	CM000126.1	638210	+	NA	NA	NA	NA	NA	NA	C	C	C	N	C	N	C	C	C	Y	C
SCM000126.1_638220	G/A	CM000126.1	638220	+	NA	NA	NA	NA	NA	NA	R	A	A	N	G	N	R	R	G	R	G
SCM000126.1_638234	C/T	CM000126.1	638234	+	NA	NA	NA	NA	NA	NA	C	C	C	N	Y	T	Y	Y	Y	Y	Y
SCM000126.1_638241	G/A	CM000126.1	638241	+	NA	NA	NA	NA	NA	NA	G	G	G	G	R	G	G	G	R	G	G
SCM000126.1_638253	G/A	CM000126.1	638253	+	NA	NA	NA	NA	NA	NA	G	G	G	G	G	G	G	G	G	R	G
SCM000126.1_638260	C/T	CM000126.1	638260	+	NA	NA	NA	NA	NA	NA	C	C	C	C	C	C	C	C	C	Y	C
SCM000126.1_639472	A/C	CM000126.1	639472	+	NA	NA	NA	NA	NA	NA	C	C	C	A	A	A	A	M	A	C	A
SCM000126.1_639479	G/T	CM000126.1	639479	+	NA	NA	NA	NA	NA	NA	T	T	T	G	G	G	K	K	G	T	G
SCM000126.1_639574	C/T	CM000126.1	639574	+	NA	NA	NA	NA	NA	NA	C	C	C	C	C	C	C	Y	C	C	C
SCM000126.1_642825	C/T	CM000126.1	642825	+	NA	NA	NA	NA	NA	NA	N	N	Y	N	C	C	C	N	C	N	N
SCM000126.1_642831	A/G	CM000126.1	642831	+	NA	NA	NA	NA	NA	NA	N	N	R	N	A	A	A	N	A	N	N
SCM000126.1_643109	G/A	CM000126.1	643109	+	NA	NA	NA	NA	NA	NA	R	A	R	N	G	G	G	R	G	R	G
SCM000126.1_643272	T/A	CM000126.1	643272	+	NA	NA	NA	NA	NA	NA	W	A	W	N	T	T	T	W	T	W	T
SCM000126.1_644403	T/C	CM000126.1	644403	+	NA	NA	NA	NA	NA	NA	N	N	Y	N	N	T	N	N	T	N	N
SCM000126.1_644906	G/A	CM000126.1	644906	+	NA	NA	NA	NA	NA	NA	N	N	N	N	N	G	N	N	G	R	G
SCM000126.1_644992	C/T	CM000126.1	644992	+	NA	NA	NA	NA	NA	NA	N	N	N	N	N	C	N	N	C	Y	C
SCM000126.1_645004	A	CM000126.1	645004	+	NA	NA	NA	NA	NA	NA	N	N	N	N	N	A	N	N	A	N	A
SCM000126.1_645246	T/A	CM000126.1	645246	+	NA	NA	NA	NA	NA	NA	T	W	W	W	N	N	W	N	W	W	W
SCM000126.1_649140	A/G	CM000126.1	649140	+	NA	NA	NA	NA	NA	NA	N	R	A	R	R	R	N	N	N	A	N
SCM000126.1_650244	A/G	CM000126.1	650244	+	NA	NA	NA	NA	NA	NA	G	N	N	N	N	N	N	N	N	N	A
SCM000126.1_650253	C/T	CM000126.1	650253	+	NA	NA	NA	NA	NA	NA	T	N	N	N	N	N	N	N	N	N	C
SCM000126.1_652080	A	CM000126.1	652080	+	NA	NA	NA	NA	NA	NA	N	N	N	A	N	N	N	N	A	N	A
SCM000126.1_652139	C	CM000126.1	652139	+	NA	NA	NA	NA	NA	NA	N	N	N	C	N	N	N	N	C	N	C
SCM000126.1_655516	C/G	CM000126.1	655516	+	NA	NA	NA	NA	NA	NA	N	N	S	S	N	N	N	S	S	N	N
SCM000126.1_661575	G/T	CM000126.1	661575	+	NA	NA	NA	NA	NA	NA	T	T	T	G	G	G	G	K	G	T	G
SCM000126.1_661623	A/G	CM000126.1	661623	+	NA	NA	NA	NA	NA	NA	G	G	G	A	A	A	A	R	A	G	A
SCM000126.1_661640	T/C	CM000126.1	661640	+	NA	NA	NA	NA	NA	NA	C	C	C	T	T	T	T	Y	T	C	T
SCM000126.1_661656	T/C	CM000126.1	661656	+	NA	NA	NA	NA	NA	NA	C	C	C	T	T	T	T	Y	T	C	T
SCM000126.1_661678	T/A	CM000126.1	661678	+	NA	NA	NA	NA	NA	NA	A	A	A	T	T	T	T	W	T	A	T
SCM000126.1_661730	G/A	CM000126.1	661730	+	NA	NA	NA	NA	NA	NA	A	A	A	G	G	G	G	R	G	A	G
SCM000126.1_661732	T/C	CM000126.1	661732	+	NA	NA	NA	NA	NA	NA	C	C	C	T	T	T	T	C	T	C	T
SCM000126.1_661839	T/C	CM000126.1	661839	+	NA	NA	NA	NA	NA	NA	C	C	C	T	T	T	T	Y	T	C	T
SCM000126.1_663160	G	CM000126.1	663160	+	NA	NA	NA	NA	NA	NA	N	N	N	N	N	N	N	N	G	N	N
SCM000126.1_663181	T	CM000126.1	663181	+	NA	NA	NA	NA	NA	NA	N	N	N	N	N	N	N	N	T	N	N
SCM000126.1_663299	A	CM000126.1	663299	+	NA	NA	NA	NA	NA	NA	N	N	N	N	N	N	N	N	A	N	N
SCM000126.1_663920	G	CM000126.1	663920	+	NA	NA	NA	NA	NA	NA	N	N	N	N	N	G	G	N	N	N	G
SCM000126.1_666103	G/A	CM000126.1	666103	+	NA	NA	NA	NA	NA	NA	N	N	R	G	R	R	N	G	N	N	N
SCM000126.1_666233	T/C	CM000126.1	666233	+	NA	NA	NA	NA	NA	NA	N	N	Y	T	Y	Y	N	T	N	N	N
SCM000126.1_666267	A/G	CM000126.1	666267	+	NA	NA	NA	NA	NA	NA	N	N	R	A	R	R	N	A	N	N	N
SCM000126.1_666277	A	CM000126.1	666277	+	NA	NA	NA	NA	NA	NA	N	N	A	A	A	A	N	A	N	N	N
SCM000126.1_666280	T/A	CM000126.1	666280	+	NA	NA	NA	NA	NA	NA	N	N	W	T	W	W	N	T	N	N	N
SCM000126.1_666282	C/T	CM000126.1	666282	+	NA	NA	NA	NA	NA	NA	N	N	Y	C	Y	Y	N	C	N	N	N
SCM000126.1_666297	C/G	CM000126.1	666297	+	NA	NA	NA	NA	NA	NA	N	C	C	N	N	G	N	N	S	S	N
SCM000126.1_666442	A/T	CM000126.1	666442	+	NA	NA	NA	NA	NA	NA	N	A	A	N	N	T	N	N	W	A	N
SCM000126.1_666754	G/A	CM000126.1	666754	+	NA	NA	NA	NA	NA	NA	G	G	G	A	A	R	R	G	N	G	A
SCM000126.1_666792	G/A	CM000126.1	666792	+	NA	NA	NA	NA	NA	NA	R	A	A	G	G	G	G	A	N	A	G
SCM000126.1_666800	T/A	CM000126.1	666800	+	NA	NA	NA	NA	NA	NA	T	T	T	A	A	W	W	T	N	T	A
SCM000126.1_669137	C/T	CM000126.1	669137	+	NA	NA	NA	NA	NA	NA	T	T	T	Y	C	C	C	Y	N	T	C
SCM000126.1_669456	T/C	CM000126.1	669456	+	NA	NA	NA	NA	NA	NA	C	C	C	T	T	T	T	C	T	C	T
SCM000126.1_669471	A/G	CM000126.1	669471	+	NA	NA	NA	NA	NA	NA	G	G	G	A	A	A	A	G	A	G	A
SCM000126.1_670223	T/C	CM000126.1	670223	+	NA	NA	NA	NA	NA	NA	Y	T	T	N	N	Y	N	N	C	N	Y
SCM000126.1_670263	A/C	CM000126.1	670263	+	NA	NA	NA	NA	NA	NA	M	A	A	N	N	M	N	N	C	N	M
SCM000126.1_670311	T/A	CM000126.1	670311	+	NA	NA	NA	NA	NA	NA	W	T	T	N	N	W	N	N	A	N	W
SCM000126.1_670366	T/C	CM000126.1	670366	+	NA	NA	NA	NA	NA	NA	Y	T	T	N	N	Y	N	N	C	N	Y
SCM000126.1_670631	G/A	CM000126.1	670631	+	NA	NA	NA	NA	NA	NA	N	N	N	N	G	N	N	R	N	N	G
SCM000126.1_672094	A	CM000126.1	672094	+	NA	NA	NA	NA	NA	NA	N	N	N	N	A	A	N	N	A	N	A
SCM000126.1_678037	G/A	CM000126.1	678037	+	NA	NA	NA	NA	NA	NA	G	G	G	A	A	R	A	G	A	G	N
SCM000126.1_679683	T/A	CM000126.1	679683	+	NA	NA	NA	NA	NA	NA	T	T	T	W	N	N	W	T	A	T	W
SCM000126.1_680195	C/T	CM000126.1	680195	+	NA	NA	NA	NA	NA	NA	T	T	T	C	C	C	C	Y	C	T	C
SCM000126.1_686653	G/A	CM000126.1	686653	+	NA	NA	NA	NA	NA	NA	R	G	G	G	G	G	G	R	G	A	G
SCM000126.1_687783	C/T	CM000126.1	687783	+	NA	NA	NA	NA	NA	NA	C	C	C	C	C	C	C	Y	C	T	C
SCM000126.1_687798	T/A	CM000126.1	687798	+	NA	NA	NA	NA	NA	NA	A	A	A	T	T	T	T	W	T	A	T
SCM000126.1_690270	T/C	CM000126.1	690270	+	NA	NA	NA	NA	NA	NA	T	T	T	T	T	T	T	Y	T	C	T
SCM000126.1_690461	C/T	CM000126.1	690461	+	NA	NA	NA	NA	NA	NA	C	Y	C	C	C	C	C	C	C	C	C
SCM000126.1_690724	A/G	CM000126.1	690724	+	NA	NA	NA	NA	NA	NA	R	R	G	A	A	A	A	G	A	G	A
SCM000126.1_690730	C/T	CM000126.1	690730	+	NA	NA	NA	NA	NA	NA	Y	Y	T	C	C	C	C	C	C	C	C
SCM000126.1_694877	C/A	CM000126.1	694877	+	NA	NA	NA	NA	NA	NA	C	C	C	C	C	C	C	C	C	A	C
SCM000126.1_694893	G/A	CM000126.1	694893	+	NA	NA	NA	NA	NA	NA	A	A	A	G	G	G	G	G	G	G	G
SCM000126.1_694913	A/G	CM000126.1	694913	+	NA	NA	NA	NA	NA	NA	A	A	A	A	A	A	A	A	A	G	A
SCM000126.1_694957	C/T	CM000126.1	694957	+	NA	NA	NA	NA	NA	NA	C	C	C	C	C	C	C	C	C	T	C
SCM000126.1_694973	C/G	CM000126.1	694973	+	NA	NA	NA	NA	NA	NA	C	C	C	C	C	C	C	C	C	G	C
SCM000126.1_694977	T/C	CM000126.1	694977	+	NA	NA	NA	NA	NA	NA	C	C	C	T	T	T	T	T	T	C	T
SCM000126.1_695427	G/C	CM000126.1	695427	+	NA	NA	NA	NA	NA	NA	S	C	N	N	G	G	N	G	N	N	N
SCM000126.1_695531	A/T	CM000126.1	695531	+	NA	NA	NA	NA	NA	NA	W	T	N	N	A	A	N	A	N	N	N
SCM000126.1_695554	G/T	CM000126.1	695554	+	NA	NA	NA	NA	NA	NA	K	T	N	N	G	G	N	G	N	N	N
SCM000126.1_700947	C/T	CM000126.1	700947	+	NA	NA	NA	NA	NA	NA	N	C	C	C	C	C	C	Y	C	T	C
SCM000126.1_701182	T/C	CM000126.1	701182	+	NA	NA	NA	NA	NA	NA	N	C	C	T	T	T	T	Y	T	C	T
SCM000126.1_705034	G/C	CM000126.1	705034	+	NA	NA	NA	NA	NA	NA	C	C	C	G	G	G	S	S	G	C	G
SCM000126.1_707240	T/A	CM000126.1	707240	+	NA	NA	NA	NA	NA	NA	T	T	T	T	T	T	W	W	T	N	T
SCM000126.1_707284	A/G	CM000126.1	707284	+	NA	NA	NA	NA	NA	NA	G	G	G	A	A	A	R	R	A	G	A
SCM000126.1_707371	T/C	CM000126.1	707371	+	NA	NA	NA	NA	NA	NA	C	C	C	T	T	T	Y	Y	T	C	T
SCM000126.1_707380	T/C	CM000126.1	707380	+	NA	NA	NA	NA	NA	NA	C	C	C	T	T	T	T	T	T	T	T
SCM000126.1_707478	G/C	CM000126.1	707478	+	NA	NA	NA	NA	NA	NA	C	C	C	G	G	G	S	S	G	C	G
SCM000126.1_707492	C/T	CM000126.1	707492	+	NA	NA	NA	NA	NA	NA	T	T	T	C	C	C	Y	Y	C	T	C
SCM000126.1_707500	T	CM000126.1	707500	+	NA	NA	NA	NA	NA	NA	N	N	N	T	T	T	T	T	T	N	T
SCM000126.1_707528	T/A	CM000126.1	707528	+	NA	NA	NA	NA	NA	NA	N	A	N	T	T	T	T	T	T	T	T
SCM000126.1_707531	C/T	CM000126.1	707531	+	NA	NA	NA	NA	NA	NA	N	C	N	C	C	C	C	Y	C	T	C
SCM000126.1_707601	T/G	CM000126.1	707601	+	NA	NA	NA	NA	NA	NA	N	G	N	T	T	T	T	T	T	T	T
SCM000126.1_707902	T	CM000126.1	707902	+	NA	NA	NA	NA	NA	NA	N	N	N	T	N	N	N	N	N	N	N
SCM000126.1_707915	C	CM000126.1	707915	+	NA	NA	NA	NA	NA	NA	N	N	N	C	N	N	N	N	N	N	N
SCM000126.1_707916	T	CM000126.1	707916	+	NA	NA	NA	NA	NA	NA	N	N	N	T	N	N	N	N	N	N	N
SCM000126.1_707922	C	CM000126.1	707922	+	NA	NA	NA	NA	NA	NA	N	N	N	C	N	N	N	N	N	N	N
SCM000126.1_707950	G	CM000126.1	707950	+	NA	NA	NA	NA	NA	NA	N	N	N	G	N	N	N	N	N	N	N
SCM000126.1_707952	A	CM000126.1	707952	+	NA	NA	NA	NA	NA	NA	N	N	N	A	N	N	N	N	N	N	N
SCM000126.1_710145	C/T	CM000126.1	710145	+	NA	NA	NA	NA	NA	NA	C	C	C	C	C	C	Y	Y	C	T	C
SCM000126.1_710155	C/A	CM000126.1	710155	+	NA	NA	NA	NA	NA	NA	A	A	A	C	C	C	C	C	C	C	C
SCM000126.1_710241	T/C	CM000126.1	710241	+	NA	NA	NA	NA	NA	NA	T	T	T	T	T	T	T	Y	T	C	T
SCM000126.1_710258	A/T	CM000126.1	710258	+	NA	NA	NA	NA	NA	NA	T	T	T	A	A	A	A	A	A	A	A
SCM000126.1_710262	C/A	CM000126.1	710262	+	NA	NA	NA	NA	NA	NA	C	C	C	C	C	C	M	M	C	A	C
SCM000126.1_710277	A/G	CM000126.1	710277	+	NA	NA	NA	NA	NA	NA	A	A	A	A	A	A	R	R	A	G	A
SCM000126.1_710297	G/T	CM000126.1	710297	+	NA	NA	NA	NA	NA	NA	T	T	T	G	G	G	K	K	G	T	G
SCM000126.1_710298	G/A	CM000126.1	710298	+	NA	NA	NA	NA	NA	NA	G	G	G	G	G	G	R	R	G	A	G
SCM000126.1_710585	A/T	CM000126.1	710585	+	NA	NA	NA	NA	NA	NA	A	A	A	A	A	A	A	A	A	T	A
SCM000126.1_710603	T/A	CM000126.1	710603	+	NA	NA	NA	NA	NA	NA	W	W	W	T	T	T	T	T	T	T	T
SCM000126.1_712663	G/A	CM000126.1	712663	+	NA	NA	NA	NA	NA	NA	N	N	N	G	N	N	G	G	G	R	N
SCM000126.1_712730	C/T	CM000126.1	712730	+	NA	NA	NA	NA	NA	NA	N	N	N	C	N	N	C	C	C	Y	N
SCM000126.1_712833	T/C	CM000126.1	712833	+	NA	NA	NA	NA	NA	NA	N	N	N	T	N	N	T	T	T	Y	N
SCM000126.1_713035	C/G	CM000126.1	713035	+	NA	NA	NA	NA	NA	NA	S	C	C	C	C	C	S	S	C	G	C
SCM000126.1_713073	A/G	CM000126.1	713073	+	NA	NA	NA	NA	NA	NA	R	G	G	A	A	A	A	A	A	A	A
SCM000126.1_716854	A	CM000126.1	716854	+	NA	NA	NA	NA	NA	NA	N	A	A	N	N	N	N	N	N	N	N
SCM000126.1_720670	A/C	CM000126.1	720670	+	NA	NA	NA	NA	NA	NA	M	N	N	A	A	A	M	M	A	C	A
SCM000126.1_720853	T/A	CM000126.1	720853	+	NA	NA	NA	NA	NA	NA	W	N	N	T	T	T	W	W	T	A	T
SCM000126.1_723083	A	CM000126.1	723083	+	NA	NA	NA	NA	NA	NA	A	N	N	A	A	A	A	A	A	A	A
SCM000126.1_723130	T	CM000126.1	723130	+	NA	NA	NA	NA	NA	NA	T	N	N	T	T	T	T	T	T	T	T
SCM000126.1_723215	C/T	CM000126.1	723215	+	NA	NA	NA	NA	NA	NA	Y	N	N	C	C	C	C	C	C	C	C
SCM000126.1_731532	T	CM000126.1	731532	+	NA	NA	NA	NA	NA	NA	T	N	N	T	T	T	T	T	T	T	T
SCM000126.1_731537	T	CM000126.1	731537	+	NA	NA	NA	NA	NA	NA	T	N	N	T	T	T	T	T	T	T	T
SCM000126.1_731544	G	CM000126.1	731544	+	NA	NA	NA	NA	NA	NA	G	N	N	G	G	G	G	G	G	G	G
SCM000126.1_731565	G	CM000126.1	731565	+	NA	NA	NA	NA	NA	NA	G	N	N	G	G	G	G	G	G	G	G
SCM000126.1_731581	A/T	CM000126.1	731581	+	NA	NA	NA	NA	NA	NA	W	W	N	A	A	A	A	A	A	A	A
SCM000126.1_731587	T/G	CM000126.1	731587	+	NA	NA	NA	NA	NA	NA	K	K	N	T	T	T	T	T	T	T	T
SCM000126.1_731592	C/G	CM000126.1	731592	+	NA	NA	NA	NA	NA	NA	S	S	N	C	C	C	C	C	C	C	C
SCM000126.1_731603	A/G	CM000126.1	731603	+	NA	NA	NA	NA	NA	NA	R	R	N	A	A	A	A	A	A	A	A
SCM000126.1_731740	T/C	CM000126.1	731740	+	NA	NA	NA	NA	NA	NA	Y	T	N	T	Y	T	Y	Y	T	C	T
SCM000126.1_731767	G/A	CM000126.1	731767	+	NA	NA	NA	NA	NA	NA	R	R	N	G	G	G	G	G	G	G	G
SCM000126.1_733339	T	CM000126.1	733339	+	NA	NA	NA	NA	NA	NA	N	N	N	N	N	N	T	N	T	N	N
SCM000126.1_733382	A	CM000126.1	733382	+	NA	NA	NA	NA	NA	NA	N	N	N	N	N	N	A	N	A	N	N
SCM000126.1_733420	T	CM000126.1	733420	+	NA	NA	NA	NA	NA	NA	N	N	N	N	N	N	T	N	T	N	N
SCM000126.1_733434	T	CM000126.1	733434	+	NA	NA	NA	NA	NA	NA	N	N	N	N	N	N	T	N	T	N	N
SCM000126.1_733438	G	CM000126.1	733438	+	NA	NA	NA	NA	NA	NA	N	N	N	N	N	N	G	N	G	N	N
SCM000126.1_733467	T	CM000126.1	733467	+	NA	NA	NA	NA	NA	NA	N	N	N	N	N	N	T	N	T	N	N
SCM000126.1_733469	A	CM000126.1	733469	+	NA	NA	NA	NA	NA	NA	N	N	N	N	N	N	A	N	A	N	N
SCM000126.1_733470	T	CM000126.1	733470	+	NA	NA	NA	NA	NA	NA	N	N	N	N	N	N	T	N	T	N	N
SCM000126.1_733471	G	CM000126.1	733471	+	NA	NA	NA	NA	NA	NA	N	N	N	N	N	N	G	N	G	N	N
SCM000126.1_733474	T	CM000126.1	733474	+	NA	NA	NA	NA	NA	NA	N	N	N	N	N	N	T	N	T	N	N
SCM000126.1_733489	A	CM000126.1	733489	+	NA	NA	NA	NA	NA	NA	N	N	N	N	N	N	A	N	A	N	N
SCM000126.1_733504	G	CM000126.1	733504	+	NA	NA	NA	NA	NA	NA	N	N	N	N	N	N	G	N	G	N	N
SCM000126.1_733755	A	CM000126.1	733755	+	NA	NA	NA	NA	NA	NA	N	N	N	N	A	N	N	A	N	A	N
SCM000126.1_733756	C	CM000126.1	733756	+	NA	NA	NA	NA	NA	NA	N	N	N	N	C	N	N	C	N	C	N
SCM000126.1_733758	C	CM000126.1	733758	+	NA	NA	NA	NA	NA	NA	N	N	N	N	C	N	N	C	N	C	N
SCM000126.1_733808	G/A	CM000126.1	733808	+	NA	NA	NA	NA	NA	NA	N	R	N	N	G	N	N	G	N	G	N
SCM000126.1_733811	G/C	CM000126.1	733811	+	NA	NA	NA	NA	NA	NA	N	S	N	N	G	N	N	G	N	G	N
SCM000126.1_733814	G/A	CM000126.1	733814	+	NA	NA	NA	NA	NA	NA	N	R	N	N	G	N	N	G	N	G	N
SCM000126.1_733841	A/G	CM000126.1	733841	+	NA	NA	NA	NA	NA	NA	N	R	N	N	A	N	N	A	N	A	N
SCM000126.1_733892	G/T	CM000126.1	733892	+	NA	NA	NA	NA	NA	NA	N	G	N	N	G	N	N	T	N	G	N
SCM000126.1_733898	C/T	CM000126.1	733898	+	NA	NA	NA	NA	NA	NA	N	Y	N	N	C	N	N	C	N	C	N
SCM000126.1_733956	C/G	CM000126.1	733956	+	NA	NA	NA	NA	NA	NA	N	S	N	N	C	N	N	C	N	C	N
SCM000126.1_734183	T	CM000126.1	734183	+	NA	NA	NA	NA	NA	NA	N	N	N	N	N	N	N	T	N	T	N
SCM000126.1_734207	G	CM000126.1	734207	+	NA	NA	NA	NA	NA	NA	N	N	N	N	N	N	N	G	N	G	N
SCM000126.1_734263	A	CM000126.1	734263	+	NA	NA	NA	NA	NA	NA	N	N	N	N	N	N	N	A	N	A	N
SCM000126.1_734270	A	CM000126.1	734270	+	NA	NA	NA	NA	NA	NA	N	N	N	N	N	N	N	A	N	A	N
SCM000126.1_734292	T	CM000126.1	734292	+	NA	NA	NA	NA	NA	NA	N	N	N	N	N	N	N	T	N	T	N
SCM000126.1_735608	A/G	CM000126.1	735608	+	NA	NA	NA	NA	NA	NA	G	G	R	A	A	A	A	A	A	N	A
SCM000126.1_735615	A/C	CM000126.1	735615	+	NA	NA	NA	NA	NA	NA	C	C	M	A	A	A	A	A	A	N	A
SCM000126.1_735618	C/T	CM000126.1	735618	+	NA	NA	NA	NA	NA	NA	T	T	Y	C	C	C	C	C	C	C	C
SCM000126.1_735682	T/G	CM000126.1	735682	+	NA	NA	NA	NA	NA	NA	G	G	K	T	T	T	T	T	T	T	T
SCM000126.1_735739	G/C	CM000126.1	735739	+	NA	NA	NA	NA	NA	NA	C	C	S	G	G	G	G	G	G	G	G
SCM000126.1_735743	C/T	CM000126.1	735743	+	NA	NA	NA	NA	NA	NA	T	T	Y	C	C	C	C	C	C	C	C
SCM000126.1_735782	A/G	CM000126.1	735782	+	NA	NA	NA	NA	NA	NA	G	G	R	A	A	A	A	A	A	A	A
SCM000126.1_735794	A/T	CM000126.1	735794	+	NA	NA	NA	NA	NA	NA	T	T	W	A	A	A	A	A	A	A	A
SCM000126.1_735816	A/G	CM000126.1	735816	+	NA	NA	NA	NA	NA	NA	A	A	A	A	R	A	A	R	A	G	A
SCM000126.1_737973	A/G	CM000126.1	737973	+	NA	NA	NA	NA	NA	NA	R	N	R	A	N	N	A	A	A	A	A
SCM000126.1_738017	T/G	CM000126.1	738017	+	NA	NA	NA	NA	NA	NA	K	N	K	T	N	N	T	T	T	T	T
SCM000126.1_738048	T/G	CM000126.1	738048	+	NA	NA	NA	NA	NA	NA	K	N	K	T	N	N	T	T	T	T	T
SCM000126.1_741330	A/G	CM000126.1	741330	+	NA	NA	NA	NA	NA	NA	A	A	A	N	R	N	N	A	R	A	R
SCM000126.1_741333	C/A	CM000126.1	741333	+	NA	NA	NA	NA	NA	NA	C	C	C	N	M	N	N	C	M	C	M
SCM000126.1_741447	A/T	CM000126.1	741447	+	NA	NA	NA	NA	NA	NA	A	A	A	N	A	N	N	W	A	W	A
SCM000126.1_743607	C	CM000126.1	743607	+	NA	NA	NA	NA	NA	NA	N	N	N	N	N	N	N	N	C	C	N
SCM000126.1_743613	C	CM000126.1	743613	+	NA	NA	NA	NA	NA	NA	N	N	N	N	N	N	N	N	C	C	N
SCM000126.1_743614	T	CM000126.1	743614	+	NA	NA	NA	NA	NA	NA	N	N	N	N	N	N	N	N	T	T	N
SCM000126.1_743617	C	CM000126.1	743617	+	NA	NA	NA	NA	NA	NA	N	N	N	N	N	N	N	N	C	C	N
SCM000126.1_743623	A	CM000126.1	743623	+	NA	NA	NA	NA	NA	NA	N	N	N	N	N	N	N	N	A	A	N
SCM000126.1_743638	C	CM000126.1	743638	+	NA	NA	NA	NA	NA	NA	N	N	N	N	N	N	N	N	C	C	N
SCM000126.1_743689	A	CM000126.1	743689	+	NA	NA	NA	NA	NA	NA	N	N	N	N	N	N	N	N	A	A	N
SCM000126.1_743737	A	CM000126.1	743737	+	NA	NA	NA	NA	NA	NA	N	N	N	N	N	N	N	N	A	A	N
SCM000126.1_743749	A	CM000126.1	743749	+	NA	NA	NA	NA	NA	NA	N	N	N	N	N	N	N	N	A	A	N
SCM000126.1_743777	C	CM000126.1	743777	+	NA	NA	NA	NA	NA	NA	N	N	N	N	N	N	N	N	C	C	N
SCM000126.1_743783	T	CM000126.1	743783	+	NA	NA	NA	NA	NA	NA	N	N	N	N	N	N	N	N	T	T	N
SCM000126.1_743953	C/A	CM000126.1	743953	+	NA	NA	NA	NA	NA	NA	N	M	N	C	C	N	N	N	C	C	N
SCM000126.1_743970	C/T	CM000126.1	743970	+	NA	NA	NA	NA	NA	NA	N	C	N	C	C	N	N	N	C	Y	N
SCM000126.1_745636	T/C	CM000126.1	745636	+	NA	NA	NA	NA	NA	NA	Y	C	C	T	T	N	N	T	T	T	N
SCM000126.1_754529	C/T	CM000126.1	754529	+	NA	NA	NA	NA	NA	NA	N	N	Y	N	C	N	N	N	N	N	C
SCM000126.1_754899	A/G	CM000126.1	754899	+	NA	NA	NA	NA	NA	NA	R	N	N	N	N	N	N	N	N	N	A
SCM000126.1_759143	G/T	CM000126.1	759143	+	NA	NA	NA	NA	NA	NA	T	T	T	G	G	G	G	G	G	G	G
SCM000126.1_759180	G/T	CM000126.1	759180	+	NA	NA	NA	NA	NA	NA	T	T	T	G	G	G	K	K	G	T	G
SCM000126.1_759190	A/T	CM000126.1	759190	+	NA	NA	NA	NA	NA	NA	A	A	A	A	A	A	W	W	A	T	A
SCM000126.1_762385	A/G	CM000126.1	762385	+	NA	NA	NA	NA	NA	NA	G	G	G	R	A	A	R	R	A	G	A
SCM000126.1_766340	C/T	CM000126.1	766340	+	NA	NA	NA	NA	NA	NA	Y	T	Y	C	C	C	C	C	C	C	C
SCM000126.1_766392	T/C	CM000126.1	766392	+	NA	NA	NA	NA	NA	NA	Y	C	C	T	T	T	T	T	T	T	T
SCM000126.1_766535	T/C	CM000126.1	766535	+	NA	NA	NA	NA	NA	NA	Y	C	Y	T	T	T	T	T	T	T	T
SCM000126.1_766576	A/T	CM000126.1	766576	+	NA	NA	NA	NA	NA	NA	T	T	W	A	A	A	A	W	A	T	A
SCM000126.1_767227	G/A	CM000126.1	767227	+	NA	NA	NA	NA	NA	NA	N	N	N	G	N	G	G	R	G	R	G
SCM000126.1_767231	A/G	CM000126.1	767231	+	NA	NA	NA	NA	NA	NA	N	N	N	A	N	N	A	R	A	R	A
SCM000126.1_767242	T	CM000126.1	767242	+	NA	NA	NA	NA	NA	NA	N	N	N	T	N	T	T	T	N	N	T
SCM000126.1_767403	A/G	CM000126.1	767403	+	NA	NA	NA	NA	NA	NA	N	N	N	A	N	A	A	R	A	R	A
SCM000126.1_767410	T	CM000126.1	767410	+	NA	NA	NA	NA	NA	NA	N	N	N	T	N	T	T	T	T	T	T
SCM000126.1_767427	G	CM000126.1	767427	+	NA	NA	NA	NA	NA	NA	N	N	N	G	N	G	G	G	G	G	G
SCM000126.1_767785	T	CM000126.1	767785	+	NA	NA	NA	NA	NA	NA	T	N	N	T	T	T	T	T	T	T	T
SCM000126.1_767789	G	CM000126.1	767789	+	NA	NA	NA	NA	NA	NA	G	N	N	G	G	G	G	G	G	G	G
SCM000126.1_767801	A	CM000126.1	767801	+	NA	NA	NA	NA	NA	NA	A	N	N	A	A	A	A	A	A	A	A
SCM000126.1_767819	T	CM000126.1	767819	+	NA	NA	NA	NA	NA	NA	T	N	N	T	T	T	T	T	T	T	T
SCM000126.1_767831	T	CM000126.1	767831	+	NA	NA	NA	NA	NA	NA	T	N	N	T	T	T	T	T	T	T	T
SCM000126.1_767838	A/G	CM000126.1	767838	+	NA	NA	NA	NA	NA	NA	R	N	N	R	A	A	A	R	A	G	A
SCM000126.1_767843	C	CM000126.1	767843	+	NA	NA	NA	NA	NA	NA	C	N	N	C	C	C	C	C	C	C	C
SCM000126.1_767904	T	CM000126.1	767904	+	NA	NA	NA	NA	NA	NA	T	N	N	T	T	T	T	T	T	T	T
SCM000126.1_767926	A/G	CM000126.1	767926	+	NA	NA	NA	NA	NA	NA	R	N	N	R	A	A	A	R	A	G	A
SCM000126.1_768010	G	CM000126.1	768010	+	NA	NA	NA	NA	NA	NA	G	N	N	G	G	G	G	G	G	G	G
SCM000126.1_768018	C/T	CM000126.1	768018	+	NA	NA	NA	NA	NA	NA	Y	N	N	C	C	C	C	Y	C	T	C
SCM000126.1_768019	G	CM000126.1	768019	+	NA	NA	NA	NA	NA	NA	G	N	N	G	G	G	G	G	G	G	G
SCM000126.1_768027	T	CM000126.1	768027	+	NA	NA	NA	NA	NA	NA	T	N	N	T	T	T	T	T	T	T	T
SCM000126.1_768077	G	CM000126.1	768077	+	NA	NA	NA	NA	NA	NA	N	N	N	G	G	G	N	G	G	G	G
SCM000126.1_768105	A	CM000126.1	768105	+	NA	NA	NA	NA	NA	NA	N	N	N	A	A	A	A	A	A	A	A
SCM000126.1_768151	G	CM000126.1	768151	+	NA	NA	NA	NA	NA	NA	N	N	N	G	G	G	G	G	G	G	G
SCM000126.1_768178	A	CM000126.1	768178	+	NA	NA	NA	NA	NA	NA	N	N	N	A	A	A	A	A	A	A	A
SCM000126.1_768187	T	CM000126.1	768187	+	NA	NA	NA	NA	NA	NA	N	N	N	T	T	T	T	T	T	T	T
SCM000126.1_768192	A	CM000126.1	768192	+	NA	NA	NA	NA	NA	NA	N	N	N	A	A	A	A	A	A	A	A
SCM000126.1_768259	A	CM000126.1	768259	+	NA	NA	NA	NA	NA	NA	N	N	N	A	A	A	A	A	A	A	A
SCM000126.1_768331	T/A	CM000126.1	768331	+	NA	NA	NA	NA	NA	NA	W	A	N	T	T	N	T	T	T	N	N
SCM000126.1_768345	G/T	CM000126.1	768345	+	NA	NA	NA	NA	NA	NA	T	T	K	G	G	N	G	G	G	N	N
SCM000126.1_768349	G/C	CM000126.1	768349	+	NA	NA	NA	NA	NA	NA	C	C	S	G	G	N	G	G	G	N	N
SCM000126.1_768441	G/T	CM000126.1	768441	+	NA	NA	NA	NA	NA	NA	T	T	K	G	G	N	G	G	G	N	N
SCM000126.1_768493	T/C	CM000126.1	768493	+	NA	NA	NA	NA	NA	NA	C	C	Y	T	T	N	T	T	T	N	N
SCM000126.1_768494	C/T	CM000126.1	768494	+	NA	NA	NA	NA	NA	NA	T	T	Y	C	C	N	C	C	C	N	N
SCM000126.1_768613	C	CM000126.1	768613	+	NA	NA	NA	NA	NA	NA	N	N	N	N	C	N	N	N	N	N	N
SCM000126.1_768614	G	CM000126.1	768614	+	NA	NA	NA	NA	NA	NA	N	N	N	N	G	N	N	N	N	N	N
SCM000126.1_771198	C	CM000126.1	771198	+	NA	NA	NA	NA	NA	NA	N	N	N	N	N	C	N	C	C	N	C
SCM000126.1_771201	C	CM000126.1	771201	+	NA	NA	NA	NA	NA	NA	N	N	N	N	N	C	N	C	C	N	C
SCM000126.1_773474	A/G	CM000126.1	773474	+	NA	NA	NA	NA	NA	NA	G	G	G	A	A	A	A	A	A	A	A
SCM000126.1_773854	T/C	CM000126.1	773854	+	NA	NA	NA	NA	NA	NA	T	T	T	T	T	T	Y	Y	T	C	T
SCM000126.1_773953	T/C	CM000126.1	773953	+	NA	NA	NA	NA	NA	NA	C	C	C	T	T	T	T	T	T	T	T
SCM000126.1_780613	C/T	CM000126.1	780613	+	NA	NA	NA	NA	NA	NA	T	T	T	C	C	C	Y	Y	C	T	C
SCM000126.1_780622	C/T	CM000126.1	780622	+	NA	NA	NA	NA	NA	NA	C	C	C	C	C	C	Y	Y	C	C	C
SCM000126.1_780623	G/A	CM000126.1	780623	+	NA	NA	NA	NA	NA	NA	A	A	A	G	G	G	G	G	G	G	G
SCM000126.1_780640	C/T	CM000126.1	780640	+	NA	NA	NA	NA	NA	NA	C	C	C	C	C	C	Y	Y	C	T	C
SCM000126.1_780730	C/T	CM000126.1	780730	+	NA	NA	NA	NA	NA	NA	T	T	T	C	C	C	Y	Y	C	T	C
SCM000126.1_784349	G	CM000126.1	784349	+	NA	NA	NA	NA	NA	NA	N	N	N	N	N	G	N	G	N	N	N
SCM000126.1_784357	G	CM000126.1	784357	+	NA	NA	NA	NA	NA	NA	N	N	N	N	N	G	N	G	N	N	N
SCM000126.1_784390	A	CM000126.1	784390	+	NA	NA	NA	NA	NA	NA	N	N	N	N	N	A	N	A	N	N	N
SCM000126.1_790721	A/G	CM000126.1	790721	+	NA	NA	NA	NA	NA	NA	G	G	G	A	A	A	A	A	A	G	A
SCM000126.1_790723	C/T	CM000126.1	790723	+	NA	NA	NA	NA	NA	NA	T	T	T	C	C	C	C	C	C	T	C
SCM000126.1_790727	A/G	CM000126.1	790727	+	NA	NA	NA	NA	NA	NA	G	G	G	A	A	A	A	A	A	G	A
SCM000126.1_790884	G/T	CM000126.1	790884	+	NA	NA	NA	NA	NA	NA	T	T	T	G	G	G	G	G	G	T	G
SCM000126.1_791107	A/T	CM000126.1	791107	+	NA	NA	NA	NA	NA	NA	W	W	N	N	N	N	N	A	N	A	N
SCM000126.1_791119	C/T	CM000126.1	791119	+	NA	NA	NA	NA	NA	NA	Y	Y	N	N	N	N	N	C	N	C	N
SCM000126.1_791135	T/C	CM000126.1	791135	+	NA	NA	NA	NA	NA	NA	Y	Y	N	N	N	N	N	T	N	T	N
SCM000126.1_791207	C/T	CM000126.1	791207	+	NA	NA	NA	NA	NA	NA	Y	Y	N	N	N	N	N	C	N	C	N
SCM000126.1_791213	T/C	CM000126.1	791213	+	NA	NA	NA	NA	NA	NA	Y	Y	N	N	N	N	N	T	N	T	N
SCM000126.1_791285	C/T	CM000126.1	791285	+	NA	NA	NA	NA	NA	NA	C	C	N	N	N	N	N	C	N	T	N
SCM000126.1_791309	C/T	CM000126.1	791309	+	NA	NA	NA	NA	NA	NA	Y	Y	N	N	N	N	N	C	N	C	N
SCM000126.1_798082	A/T	CM000126.1	798082	+	NA	NA	NA	NA	NA	NA	N	N	N	A	A	N	A	W	A	T	A
SCM000126.1_819361	C/T	CM000126.1	819361	+	NA	NA	NA	NA	NA	NA	C	C	C	N	N	N	N	N	N	Y	N
SCM000126.1_819362	C/T	CM000126.1	819362	+	NA	NA	NA	NA	NA	NA	C	C	C	N	N	N	N	N	N	Y	N
SCM000126.1_819366	G/A	CM000126.1	819366	+	NA	NA	NA	NA	NA	NA	G	G	G	N	N	N	N	N	N	R	N
SCM000126.1_819377	T/A	CM000126.1	819377	+	NA	NA	NA	NA	NA	NA	T	T	T	N	N	N	N	N	N	W	N
SCM000126.1_819382	G/C	CM000126.1	819382	+	NA	NA	NA	NA	NA	NA	G	G	G	N	N	N	N	N	N	S	N
SCM000126.1_819388	T/G	CM000126.1	819388	+	NA	NA	NA	NA	NA	NA	T	T	T	N	N	N	N	N	N	K	N
SCM000126.1_819424	G/A	CM000126.1	819424	+	NA	NA	NA	NA	NA	NA	G	G	G	N	N	N	N	N	N	R	N
SCM000126.1_819512	A	CM000126.1	819512	+	NA	NA	NA	NA	NA	NA	N	N	N	N	N	N	N	N	N	A	N
SCM000126.1_822325	A	CM000126.1	822325	+	NA	NA	NA	NA	NA	NA	N	N	N	A	A	A	A	N	A	A	N
SCM000126.1_822355	G	CM000126.1	822355	+	NA	NA	NA	NA	NA	NA	N	N	N	G	G	G	G	N	G	G	N
SCM000126.1_822377	G	CM000126.1	822377	+	NA	NA	NA	NA	NA	NA	N	N	N	G	G	G	G	N	G	G	N
SCM000126.1_822379	A	CM000126.1	822379	+	NA	NA	NA	NA	NA	NA	N	N	N	A	A	A	A	N	A	A	N
SCM000126.1_822408	C/G	CM000126.1	822408	+	NA	NA	NA	NA	NA	NA	N	N	N	C	S	C	C	N	C	C	N
SCM000126.1_822462	T/C	CM000126.1	822462	+	NA	NA	NA	NA	NA	NA	N	N	N	T	T	T	T	N	T	Y	N
SCM000126.1_822526	G	CM000126.1	822526	+	NA	NA	NA	NA	NA	NA	N	N	N	G	G	G	G	N	G	G	N
SCM000126.1_822527	T	CM000126.1	822527	+	NA	NA	NA	NA	NA	NA	N	N	N	T	T	T	T	N	T	T	N
SCM000126.1_823617	G/C	CM000126.1	823617	+	NA	NA	NA	NA	NA	NA	S	G	G	G	C	C	N	G	C	G	G
SCM000126.1_823692	C/T	CM000126.1	823692	+	NA	NA	NA	NA	NA	NA	Y	T	T	C	C	C	N	C	C	C	N
SCM000126.1_823695	C/T	CM000126.1	823695	+	NA	NA	NA	NA	NA	NA	Y	C	C	C	T	T	N	C	T	C	N
SCM000126.1_823720	T/C	CM000126.1	823720	+	NA	NA	NA	NA	NA	NA	Y	T	T	T	C	C	N	T	C	T	T
SCM000126.1_823831	A/C	CM000126.1	823831	+	NA	NA	NA	NA	NA	NA	M	C	C	A	A	A	N	A	A	C	N
SCM000126.1_824674	C	CM000126.1	824674	+	NA	NA	NA	NA	NA	NA	N	N	N	N	N	N	N	C	N	C	N
SCM000126.1_824684	G	CM000126.1	824684	+	NA	NA	NA	NA	NA	NA	N	N	N	N	N	N	N	G	N	G	N
SCM000126.1_824687	C	CM000126.1	824687	+	NA	NA	NA	NA	NA	NA	N	N	N	N	N	N	N	C	N	C	N
SCM000126.1_824707	C	CM000126.1	824707	+	NA	NA	NA	NA	NA	NA	N	N	N	N	N	N	N	C	N	C	N
SCM000126.1_824710	T	CM000126.1	824710	+	NA	NA	NA	NA	NA	NA	N	N	N	N	N	N	N	T	N	T	N
SCM000126.1_824751	C	CM000126.1	824751	+	NA	NA	NA	NA	NA	NA	N	N	N	N	N	N	N	C	N	C	N
SCM000126.1_824754	G	CM000126.1	824754	+	NA	NA	NA	NA	NA	NA	N	N	N	N	N	N	N	G	N	G	N
SCM000126.1_824765	C	CM000126.1	824765	+	NA	NA	NA	NA	NA	NA	N	N	N	N	N	N	N	C	N	C	N
SCM000126.1_824775	G	CM000126.1	824775	+	NA	NA	NA	NA	NA	NA	N	N	N	N	N	N	N	G	N	G	N
SCM000126.1_824785	G	CM000126.1	824785	+	NA	NA	NA	NA	NA	NA	N	N	N	N	N	N	N	G	N	G	N
SCM000126.1_824789	A	CM000126.1	824789	+	NA	NA	NA	NA	NA	NA	N	N	N	N	N	N	N	A	N	A	N
SCM000126.1_824799	A	CM000126.1	824799	+	NA	NA	NA	NA	NA	NA	N	N	N	N	N	N	N	A	N	A	N
SCM000126.1_824832	T	CM000126.1	824832	+	NA	NA	NA	NA	NA	NA	N	N	N	N	N	N	N	T	N	T	N
SCM000126.1_825638	A/G	CM000126.1	825638	+	NA	NA	NA	NA	NA	NA	A	N	A	N	N	N	N	N	G	N	N
SCM000126.1_825728	C/T	CM000126.1	825728	+	NA	NA	NA	NA	NA	NA	C	N	C	N	N	N	N	N	T	N	N
SCM000126.1_825740	A/G	CM000126.1	825740	+	NA	NA	NA	NA	NA	NA	A	N	A	N	N	N	N	N	G	N	N
SCM000126.1_825765	C/T	CM000126.1	825765	+	NA	NA	NA	NA	NA	NA	C	N	C	N	N	N	N	N	T	N	N
SCM000126.1_825781	A	CM000126.1	825781	+	NA	NA	NA	NA	NA	NA	N	N	N	N	N	N	N	N	A	N	N
SCM000126.1_825857	A/G	CM000126.1	825857	+	NA	NA	NA	NA	NA	NA	A	N	A	N	N	N	N	N	G	N	N
SCM000126.1_843138	G/A	CM000126.1	843138	+	NA	NA	NA	NA	NA	NA	N	N	N	N	N	N	N	G	G	R	N
SCM000126.1_843197	T/C	CM000126.1	843197	+	NA	NA	NA	NA	NA	NA	N	N	N	N	N	N	N	T	T	Y	N
SCM000126.1_843222	T/C	CM000126.1	843222	+	NA	NA	NA	NA	NA	NA	N	N	N	N	N	N	N	T	T	Y	N
SCM000126.1_847603	A/G	CM000126.1	847603	+	NA	NA	NA	NA	NA	NA	G	G	G	A	A	A	A	R	A	N	A
SCM000126.1_849135	C/T	CM000126.1	849135	+	NA	NA	NA	NA	NA	NA	C	C	C	N	N	N	N	Y	N	T	N
SCM000126.1_849202	T/G	CM000126.1	849202	+	NA	NA	NA	NA	NA	NA	T	T	T	N	N	N	N	K	N	N	N
SCM000126.1_849248	C/T	CM000126.1	849248	+	NA	NA	NA	NA	NA	NA	C	C	C	N	N	N	C	Y	N	T	N
SCM000126.1_849276	G/A	CM000126.1	849276	+	NA	NA	NA	NA	NA	NA	G	G	G	N	N	N	N	R	N	A	N
SCM000126.1_849325	G/A	CM000126.1	849325	+	NA	NA	NA	NA	NA	NA	G	G	G	N	N	N	G	G	N	A	N
SCM000126.1_849361	C/T	CM000126.1	849361	+	NA	NA	NA	NA	NA	NA	C	C	C	N	N	N	C	Y	N	C	N
SCM000126.1_849364	G/C	CM000126.1	849364	+	NA	NA	NA	NA	NA	NA	G	G	G	N	N	N	G	S	N	G	N
SCM000126.1_849386	G/A	CM000126.1	849386	+	NA	NA	NA	NA	NA	NA	G	G	G	N	N	N	G	R	N	A	N
SCM000126.1_849397	C/A	CM000126.1	849397	+	NA	NA	NA	NA	NA	NA	C	C	C	N	N	N	C	M	N	C	N
SCM000126.1_850427	T/C	CM000126.1	850427	+	NA	NA	NA	NA	NA	NA	T	T	T	N	N	N	Y	C	N	C	N
SCM000126.1_850440	T/C	CM000126.1	850440	+	NA	NA	NA	NA	NA	NA	T	T	T	N	N	N	Y	C	N	C	N
SCM000126.1_850442	T/C	CM000126.1	850442	+	NA	NA	NA	NA	NA	NA	T	T	T	N	N	N	Y	C	N	C	N
SCM000126.1_850448	G/A	CM000126.1	850448	+	NA	NA	NA	NA	NA	NA	G	G	G	N	N	N	R	R	N	G	N
SCM000126.1_850456	T/C	CM000126.1	850456	+	NA	NA	NA	NA	NA	NA	T	T	T	N	N	N	Y	C	N	C	N
SCM000126.1_850457	C/A	CM000126.1	850457	+	NA	NA	NA	NA	NA	NA	C	C	C	N	N	N	M	M	N	C	N
SCM000126.1_850475	C/T	CM000126.1	850475	+	NA	NA	NA	NA	NA	NA	C	C	C	N	N	N	C	C	N	T	N
SCM000126.1_850499	C/T	CM000126.1	850499	+	NA	NA	NA	NA	NA	NA	C	C	C	N	N	N	Y	Y	N	C	N
SCM000126.1_850506	C/T	CM000126.1	850506	+	NA	NA	NA	NA	NA	NA	C	C	C	N	N	N	C	C	N	T	N
SCM000126.1_860590	T/C	CM000126.1	860590	+	NA	NA	NA	NA	NA	NA	N	N	N	N	N	N	N	N	Y	T	N
SCM000126.1_867740	C	CM000126.1	867740	+	NA	NA	NA	NA	NA	NA	N	N	N	C	N	N	N	N	N	N	N
SCM000126.1_867819	T	CM000126.1	867819	+	NA	NA	NA	NA	NA	NA	N	N	N	T	N	N	N	N	N	N	N
SCM000126.1_879017	A/T	CM000126.1	879017	+	NA	NA	NA	NA	NA	NA	A	W	W	A	T	A	A	W	A	A	T
SCM000126.1_879051	G/A	CM000126.1	879051	+	NA	NA	NA	NA	NA	NA	G	R	R	G	A	G	G	R	G	G	A
SCM000126.1_879058	A/G	CM000126.1	879058	+	NA	NA	NA	NA	NA	NA	A	R	R	R	G	A	A	R	A	A	G
SCM000126.1_879075	C/T	CM000126.1	879075	+	NA	NA	NA	NA	NA	NA	C	C	C	Y	C	C	C	C	C	C	C
SCM000126.1_879081	T/C	CM000126.1	879081	+	NA	NA	NA	NA	NA	NA	T	Y	Y	T	C	N	T	Y	T	T	C
SCM000126.1_879092	A/T	CM000126.1	879092	+	NA	NA	NA	NA	NA	NA	A	W	W	A	T	A	A	W	A	A	T
SCM000126.1_879102	G/A	CM000126.1	879102	+	NA	NA	NA	NA	NA	NA	G	G	G	G	G	N	G	R	G	G	G
SCM000126.1_879107	C/T	CM000126.1	879107	+	NA	NA	NA	NA	NA	NA	C	C	C	C	C	N	C	C	T	C	C
SCM000126.1_879126	T	CM000126.1	879126	+	NA	NA	NA	NA	NA	NA	N	N	N	N	N	N	N	T	N	N	N
SCM000126.1_879138	C	CM000126.1	879138	+	NA	NA	NA	NA	NA	NA	N	N	N	N	N	N	N	C	N	N	N
SCM000126.1_879139	T	CM000126.1	879139	+	NA	NA	NA	NA	NA	NA	N	N	N	N	N	N	N	T	N	N	N
SCM000126.1_879141	G	CM000126.1	879141	+	NA	NA	NA	NA	NA	NA	N	N	N	N	N	N	N	G	N	N	N
SCM000126.1_879154	G/A	CM000126.1	879154	+	NA	NA	NA	NA	NA	NA	G	R	R	G	A	G	G	R	G	G	A
SCM000126.1_879176	C/T	CM000126.1	879176	+	NA	NA	NA	NA	NA	NA	C	Y	Y	C	T	C	C	T	C	T	T
SCM000126.1_879199	A/C	CM000126.1	879199	+	NA	NA	NA	NA	NA	NA	A	M	M	A	C	N	A	M	A	A	C
SCM000126.1_879229	C/T	CM000126.1	879229	+	NA	NA	NA	NA	NA	NA	C	Y	Y	C	T	C	C	Y	C	C	T
SCM000126.1_879232	C/T	CM000126.1	879232	+	NA	NA	NA	NA	NA	NA	C	C	C	C	C	C	C	Y	C	C	C
SCM000126.1_879240	G/A	CM000126.1	879240	+	NA	NA	NA	NA	NA	NA	G	R	R	G	A	G	G	R	G	G	A
SCM000126.1_879241	A/G	CM000126.1	879241	+	NA	NA	NA	NA	NA	NA	A	R	R	A	G	A	A	R	A	A	G
SCM000126.1_879242	C/T	CM000126.1	879242	+	NA	NA	NA	NA	NA	NA	C	Y	Y	C	T	C	C	Y	C	C	T
SCM000126.1_879248	G/A	CM000126.1	879248	+	NA	NA	NA	NA	NA	NA	G	R	R	G	A	G	G	R	G	G	A
SCM000126.1_879251	G/A	CM000126.1	879251	+	NA	NA	NA	NA	NA	NA	G	R	G	G	G	G	G	R	G	A	G
SCM000126.1_879274	C/T	CM000126.1	879274	+	NA	NA	NA	NA	NA	NA	C	Y	Y	C	T	C	C	C	C	C	T
SCM000126.1_879277	T/C	CM000126.1	879277	+	NA	NA	NA	NA	NA	NA	T	Y	Y	T	C	T	T	T	T	T	C
SCM000126.1_879281	C/T	CM000126.1	879281	+	NA	NA	NA	NA	NA	NA	T	Y	Y	C	C	C	C	C	C	C	C
SCM000126.1_880184	C/T	CM000126.1	880184	+	NA	NA	NA	NA	NA	NA	C	C	Y	C	Y	Y	C	C	C	C	T
SCM000126.1_880216	C/T	CM000126.1	880216	+	NA	NA	NA	NA	NA	NA	T	T	Y	C	C	C	C	C	C	C	C
SCM000126.1_880231	G/A	CM000126.1	880231	+	NA	NA	NA	NA	NA	NA	G	G	G	G	G	R	G	G	R	G	G
SCM000126.1_882757	A/G	CM000126.1	882757	+	NA	NA	NA	NA	NA	NA	A	A	N	N	R	N	N	N	N	N	N
SCM000126.1_895324	C/G	CM000126.1	895324	+	NA	NA	NA	NA	NA	NA	N	N	C	C	N	N	C	N	S	C	C
SCM000126.1_895408	C/T	CM000126.1	895408	+	NA	NA	NA	NA	NA	NA	N	N	C	C	N	N	C	N	C	T	C
SCM000126.1_896379	A/G	CM000126.1	896379	+	NA	NA	NA	NA	NA	NA	A	A	A	A	A	R	A	R	A	N	A
SCM000126.1_896385	G/A	CM000126.1	896385	+	NA	NA	NA	NA	NA	NA	G	G	G	G	G	R	G	G	A	N	G
SCM000126.1_896388	G/A	CM000126.1	896388	+	NA	NA	NA	NA	NA	NA	G	G	G	G	G	R	G	R	G	N	G
SCM000126.1_896402	C/T	CM000126.1	896402	+	NA	NA	NA	NA	NA	NA	C	C	C	C	C	Y	C	C	T	N	C
SCM000126.1_896416	A/G	CM000126.1	896416	+	NA	NA	NA	NA	NA	NA	A	A	A	A	A	A	R	R	A	N	A
SCM000126.1_896427	G/T	CM000126.1	896427	+	NA	NA	NA	NA	NA	NA	G	G	K	G	T	K	G	G	G	N	T
SCM000126.1_896434	C/T	CM000126.1	896434	+	NA	NA	NA	NA	NA	NA	Y	C	C	C	C	Y	C	C	T	N	C
SCM000126.1_896478	A/G	CM000126.1	896478	+	NA	NA	NA	NA	NA	NA	R	R	A	A	A	R	A	R	G	N	A
SCM000126.1_896492	C/T	CM000126.1	896492	+	NA	NA	NA	NA	NA	NA	C	C	C	C	C	Y	C	C	C	N	C
SCM000126.1_896562	T/C	CM000126.1	896562	+	NA	NA	NA	NA	NA	NA	Y	Y	T	T	T	Y	T	Y	C	N	T
SCM000126.1_896563	G/A	CM000126.1	896563	+	NA	NA	NA	NA	NA	NA	R	R	G	G	G	R	G	R	A	N	G
SCM000126.1_896566	T/C	CM000126.1	896566	+	NA	NA	NA	NA	NA	NA	Y	Y	T	T	T	T	T	T	T	N	T
SCM000126.1_896607	A/C	CM000126.1	896607	+	NA	NA	NA	NA	NA	NA	M	M	A	A	A	M	A	M	C	N	A
SCM000126.1_897314	C/A	CM000126.1	897314	+	NA	NA	NA	NA	NA	NA	C	M	C	C	C	M	C	M	A	A	C
SCM000126.1_897369	C/G	CM000126.1	897369	+	NA	NA	NA	NA	NA	NA	C	S	C	C	C	S	S	S	G	G	C
SCM000126.1_897371	T/C	CM000126.1	897371	+	NA	NA	NA	NA	NA	NA	T	Y	T	T	T	Y	Y	Y	C	C	T
SCM000126.1_897380	C/T	CM000126.1	897380	+	NA	NA	NA	NA	NA	NA	C	Y	C	C	C	Y	Y	Y	T	T	C
SCM000126.1_897433	A/G	CM000126.1	897433	+	NA	NA	NA	NA	NA	NA	A	R	A	A	A	R	R	R	G	G	A
SCM000126.1_897437	A/C	CM000126.1	897437	+	NA	NA	NA	NA	NA	NA	A	M	A	A	A	M	M	M	C	C	A
SCM000126.1_897471	T/C	CM000126.1	897471	+	NA	NA	NA	NA	NA	NA	T	Y	T	T	T	Y	Y	Y	C	C	T
SCM000126.1_897499	A/G	CM000126.1	897499	+	NA	NA	NA	NA	NA	NA	A	R	A	A	A	A	A	R	A	G	A
SCM000126.1_897503	G/T	CM000126.1	897503	+	NA	NA	NA	NA	NA	NA	T	K	K	G	G	G	G	G	G	G	G
SCM000126.1_897505	G/A	CM000126.1	897505	+	NA	NA	NA	NA	NA	NA	G	R	G	G	G	G	G	R	G	A	G
SCM000126.1_909093	C/T	CM000126.1	909093	+	NA	NA	NA	NA	NA	NA	N	T	Y	C	C	C	C	C	C	N	C
SCM000126.1_916824	T/C	CM000126.1	916824	+	NA	NA	NA	NA	NA	NA	T	T	T	N	C	N	N	Y	C	Y	N
SCM000126.1_916856	G/C	CM000126.1	916856	+	NA	NA	NA	NA	NA	NA	G	G	G	N	C	N	N	S	C	G	N
SCM000126.1_916858	G/T	CM000126.1	916858	+	NA	NA	NA	NA	NA	NA	G	G	G	N	T	N	N	K	T	G	N
SCM000126.1_916870	T/C	CM000126.1	916870	+	NA	NA	NA	NA	NA	NA	T	T	T	N	C	N	N	Y	C	T	N
SCM000126.1_916880	G/C	CM000126.1	916880	+	NA	NA	NA	NA	NA	NA	G	G	G	N	C	N	N	S	C	G	N
SCM000126.1_916883	G/T	CM000126.1	916883	+	NA	NA	NA	NA	NA	NA	G	G	G	N	T	N	N	K	T	G	N
SCM000126.1_916886	G/A	CM000126.1	916886	+	NA	NA	NA	NA	NA	NA	G	G	G	N	A	N	N	R	A	G	N
SCM000126.1_916891	T/C	CM000126.1	916891	+	NA	NA	NA	NA	NA	NA	T	T	T	N	C	N	N	Y	C	T	N
SCM000126.1_916896	A/G	CM000126.1	916896	+	NA	NA	NA	NA	NA	NA	A	A	A	N	G	N	N	R	G	A	N
SCM000126.1_916905	A/G	CM000126.1	916905	+	NA	NA	NA	NA	NA	NA	A	A	A	N	G	N	N	R	G	A	N
SCM000126.1_916917	G/A	CM000126.1	916917	+	NA	NA	NA	NA	NA	NA	G	G	G	N	A	N	N	R	A	G	N
SCM000126.1_916921	T/C	CM000126.1	916921	+	NA	NA	NA	NA	NA	NA	T	T	T	N	C	N	N	Y	C	T	N
SCM000126.1_916939	G/A	CM000126.1	916939	+	NA	NA	NA	NA	NA	NA	G	G	G	N	A	N	N	R	A	G	N
SCM000126.1_916976	G/A	CM000126.1	916976	+	NA	NA	NA	NA	NA	NA	G	G	G	N	A	N	N	R	A	G	N
SCM000126.1_917000	A/G	CM000126.1	917000	+	NA	NA	NA	NA	NA	NA	A	A	A	N	G	N	N	R	G	A	N
SCM000126.1_917039	T/A	CM000126.1	917039	+	NA	NA	NA	NA	NA	NA	T	T	T	N	N	N	N	N	N	A	N
SCM000126.1_919569	A/G	CM000126.1	919569	+	NA	NA	NA	NA	NA	NA	R	G	G	A	A	A	A	A	A	A	A
SCM000126.1_919571	A/G	CM000126.1	919571	+	NA	NA	NA	NA	NA	NA	R	R	G	A	A	A	A	A	A	A	A
SCM000126.1_919589	T/C	CM000126.1	919589	+	NA	NA	NA	NA	NA	NA	T	T	T	T	T	T	T	Y	T	T	T
SCM000126.1_919590	G/T	CM000126.1	919590	+	NA	NA	NA	NA	NA	NA	G	G	G	G	G	G	G	K	G	G	G
SCM000126.1_919607	C/A	CM000126.1	919607	+	NA	NA	NA	NA	NA	NA	C	C	C	C	C	C	C	M	C	C	C
SCM000126.1_919616	G/C	CM000126.1	919616	+	NA	NA	NA	NA	NA	NA	S	C	C	G	G	G	G	G	G	C	G
SCM000126.1_919629	C/A	CM000126.1	919629	+	NA	NA	NA	NA	NA	NA	M	A	A	C	C	C	C	M	C	A	C
SCM000126.1_919712	A/G	CM000126.1	919712	+	NA	NA	NA	NA	NA	NA	R	G	G	A	A	A	A	A	A	G	A
SCM000126.1_919752	T/C	CM000126.1	919752	+	NA	NA	NA	NA	NA	NA	T	T	T	T	T	T	T	Y	T	T	T
SCM000126.1_919846	C/A	CM000126.1	919846	+	NA	NA	NA	NA	NA	NA	C	C	C	C	C	C	C	M	C	C	C
SCM000126.1_926239	C	CM000126.1	926239	+	NA	NA	NA	NA	NA	NA	N	N	N	C	N	N	N	N	C	N	N
SCM000126.1_926241	T	CM000126.1	926241	+	NA	NA	NA	NA	NA	NA	N	N	N	T	N	N	N	N	T	N	N
SCM000126.1_926264	T	CM000126.1	926264	+	NA	NA	NA	NA	NA	NA	N	N	N	T	N	N	N	N	T	N	N
SCM000126.1_926400	G	CM000126.1	926400	+	NA	NA	NA	NA	NA	NA	N	N	N	G	N	N	N	N	G	N	N
SCM000126.1_931846	T/C	CM000126.1	931846	+	NA	NA	NA	NA	NA	NA	T	T	T	N	N	N	Y	C	N	N	N
SCM000126.1_931855	G/A	CM000126.1	931855	+	NA	NA	NA	NA	NA	NA	G	G	G	N	N	N	R	A	N	N	N
SCM000126.1_943306	A/G	CM000126.1	943306	+	NA	NA	NA	NA	NA	NA	G	G	G	A	A	A	A	A	A	A	A
SCM000126.1_943440	G/A	CM000126.1	943440	+	NA	NA	NA	NA	NA	NA	A	A	A	G	G	G	G	G	G	G	G
SCM000126.1_943464	T/C	CM000126.1	943464	+	NA	NA	NA	NA	NA	NA	C	C	C	T	T	T	T	T	T	T	T
SCM000126.1_943480	C/A	CM000126.1	943480	+	NA	NA	NA	NA	NA	NA	A	A	A	C	C	C	C	C	C	C	C
SCM000126.1_943855	T	CM000126.1	943855	+	NA	NA	NA	NA	NA	NA	N	N	N	T	T	T	T	T	T	N	T
SCM000126.1_943864	T	CM000126.1	943864	+	NA	NA	NA	NA	NA	NA	N	N	N	T	T	T	T	T	T	N	T
SCM000126.1_943897	T	CM000126.1	943897	+	NA	NA	NA	NA	NA	NA	N	N	N	T	T	T	T	T	T	N	T
SCM000126.1_943899	A	CM000126.1	943899	+	NA	NA	NA	NA	NA	NA	N	N	N	A	A	A	A	A	A	N	A
SCM000126.1_943901	A	CM000126.1	943901	+	NA	NA	NA	NA	NA	NA	N	N	N	A	A	A	A	A	A	N	A
SCM000126.1_943902	T	CM000126.1	943902	+	NA	NA	NA	NA	NA	NA	N	N	N	T	T	T	T	T	T	N	T
SCM000126.1_943905	A	CM000126.1	943905	+	NA	NA	NA	NA	NA	NA	N	N	N	A	A	A	A	A	A	N	A
SCM000126.1_943913	G	CM000126.1	943913	+	NA	NA	NA	NA	NA	NA	N	N	N	G	G	G	G	G	G	N	G
SCM000126.1_943922	C	CM000126.1	943922	+	NA	NA	NA	NA	NA	NA	N	N	N	C	C	C	C	C	C	N	C
SCM000126.1_943930	G	CM000126.1	943930	+	NA	NA	NA	NA	NA	NA	N	N	N	G	G	G	G	G	G	N	G
SCM000126.1_943931	A	CM000126.1	943931	+	NA	NA	NA	NA	NA	NA	N	N	N	A	A	A	A	A	A	N	A
SCM000126.1_943937	A	CM000126.1	943937	+	NA	NA	NA	NA	NA	NA	N	N	N	A	A	A	A	A	A	N	A
SCM000126.1_943939	G	CM000126.1	943939	+	NA	NA	NA	NA	NA	NA	N	N	N	G	G	G	G	G	G	N	G
SCM000126.1_943955	T	CM000126.1	943955	+	NA	NA	NA	NA	NA	NA	N	N	N	T	T	T	T	T	T	N	T
SCM000126.1_943957	T	CM000126.1	943957	+	NA	NA	NA	NA	NA	NA	N	N	N	T	T	T	T	T	T	N	T
SCM000126.1_943964	G	CM000126.1	943964	+	NA	NA	NA	NA	NA	NA	N	N	N	G	G	G	G	G	G	N	G
SCM000126.1_943966	C	CM000126.1	943966	+	NA	NA	NA	NA	NA	NA	N	N	N	C	C	C	C	C	C	N	C
SCM000126.1_944030	T	CM000126.1	944030	+	NA	NA	NA	NA	NA	NA	N	N	N	T	T	T	T	T	T	N	T
SCM000126.1_944033	T	CM000126.1	944033	+	NA	NA	NA	NA	NA	NA	N	N	N	T	T	T	T	T	T	N	T
SCM000126.1_944034	G	CM000126.1	944034	+	NA	NA	NA	NA	NA	NA	N	N	N	G	G	G	G	G	G	N	G
SCM000126.1_944056	T	CM000126.1	944056	+	NA	NA	NA	NA	NA	NA	N	N	N	T	T	T	T	T	T	N	T
SCM000126.1_944077	T	CM000126.1	944077	+	NA	NA	NA	NA	NA	NA	N	N	N	T	T	T	T	T	T	N	T
SCM000126.1_944940	A/C	CM000126.1	944940	+	NA	NA	NA	NA	NA	NA	A	A	A	N	N	M	N	N	M	N	N
SCM000126.1_944942	C/G	CM000126.1	944942	+	NA	NA	NA	NA	NA	NA	C	C	C	N	N	S	N	N	S	N	N
SCM000126.1_947676	T	CM000126.1	947676	+	NA	NA	NA	NA	NA	NA	N	N	N	N	N	N	N	T	N	N	N
SCM000126.1_961343	G	CM000126.1	961343	+	NA	NA	NA	NA	NA	NA	N	N	N	N	N	N	N	G	N	G	N
SCM000126.1_961354	G	CM000126.1	961354	+	NA	NA	NA	NA	NA	NA	N	N	N	N	N	N	N	G	N	G	N
SCM000126.1_961360	A	CM000126.1	961360	+	NA	NA	NA	NA	NA	NA	N	N	N	N	N	N	N	A	N	A	N
SCM000126.1_961363	G	CM000126.1	961363	+	NA	NA	NA	NA	NA	NA	N	N	N	N	N	N	N	G	N	G	N
SCM000126.1_961393	G	CM000126.1	961393	+	NA	NA	NA	NA	NA	NA	N	N	N	N	N	N	N	G	N	G	N
SCM000126.1_961394	T	CM000126.1	961394	+	NA	NA	NA	NA	NA	NA	N	N	N	N	N	N	N	T	N	T	N
SCM000126.1_961436	T	CM000126.1	961436	+	NA	NA	NA	NA	NA	NA	N	N	N	N	N	N	N	T	N	T	N
SCM000126.1_961438	A	CM000126.1	961438	+	NA	NA	NA	NA	NA	NA	N	N	N	N	N	N	N	A	N	A	N
SCM000126.1_961456	A	CM000126.1	961456	+	NA	NA	NA	NA	NA	NA	N	N	N	N	N	N	N	A	N	A	N
SCM000126.1_961458	C	CM000126.1	961458	+	NA	NA	NA	NA	NA	NA	N	N	N	N	N	N	N	C	N	C	N
SCM000126.1_961459	C	CM000126.1	961459	+	NA	NA	NA	NA	NA	NA	N	N	N	N	N	N	N	C	N	C	N
SCM000126.1_961465	A	CM000126.1	961465	+	NA	NA	NA	NA	NA	NA	N	N	N	N	N	N	N	A	N	A	N
SCM000126.1_961480	T	CM000126.1	961480	+	NA	NA	NA	NA	NA	NA	N	N	N	N	N	N	N	T	N	T	N
SCM000126.1_961483	T	CM000126.1	961483	+	NA	NA	NA	NA	NA	NA	N	N	N	N	N	N	N	T	N	T	N
SCM000126.1_961492	C	CM000126.1	961492	+	NA	NA	NA	NA	NA	NA	N	N	N	N	N	N	N	C	N	C	N
SCM000126.1_961495	A	CM000126.1	961495	+	NA	NA	NA	NA	NA	NA	N	N	N	N	N	N	N	A	N	A	N
SCM000126.1_961496	C	CM000126.1	961496	+	NA	NA	NA	NA	NA	NA	N	N	N	N	N	N	N	C	N	C	N
SCM000126.1_961528	C	CM000126.1	961528	+	NA	NA	NA	NA	NA	NA	N	N	N	N	N	N	N	C	N	C	N
SCM000126.1_961529	T/C	CM000126.1	961529	+	NA	NA	NA	NA	NA	NA	N	N	N	N	N	N	N	Y	N	T	N
SCM000126.1_961538	A	CM000126.1	961538	+	NA	NA	NA	NA	NA	NA	N	N	N	N	N	N	N	A	N	A	N
SCM000126.1_961546	G	CM000126.1	961546	+	NA	NA	NA	NA	NA	NA	N	N	N	N	N	N	N	G	N	G	N
SCM000126.1_961548	C	CM000126.1	961548	+	NA	NA	NA	NA	NA	NA	N	N	N	N	N	N	N	C	N	C	N
SCM000126.1_961558	G	CM000126.1	961558	+	NA	NA	NA	NA	NA	NA	N	N	N	N	N	N	N	G	N	G	N
SCM000126.1_961567	C	CM000126.1	961567	+	NA	NA	NA	NA	NA	NA	N	N	N	N	N	N	N	C	N	C	N
SCM000126.1_961569	C	CM000126.1	961569	+	NA	NA	NA	NA	NA	NA	N	N	N	N	N	N	N	C	N	C	N
SCM000126.1_961570	C	CM000126.1	961570	+	NA	NA	NA	NA	NA	NA	N	N	N	N	N	N	N	C	N	C	N
SCM000126.1_961573	G	CM000126.1	961573	+	NA	NA	NA	NA	NA	NA	N	N	N	N	N	N	N	G	N	G	N
SCM000126.1_961585	A	CM000126.1	961585	+	NA	NA	NA	NA	NA	NA	N	N	N	N	N	N	N	A	N	A	N
SCM000126.1_961594	T	CM000126.1	961594	+	NA	NA	NA	NA	NA	NA	N	N	N	N	N	N	N	T	N	T	N
SCM000126.1_978080	T/G	CM000126.1	978080	+	NA	NA	NA	NA	NA	NA	T	T	T	T	T	T	T	N	G	N	T
SCM000126.1_980860	C	CM000126.1	980860	+	NA	NA	NA	NA	NA	NA	N	N	N	C	N	N	N	N	C	N	C
SCM000126.1_980890	T	CM000126.1	980890	+	NA	NA	NA	NA	NA	NA	N	N	N	T	N	N	N	N	T	N	T
SCM000126.1_982472	A/G	CM000126.1	982472	+	NA	NA	NA	NA	NA	NA	G	G	G	A	A	A	A	N	G	N	A
SCM000126.1_982484	A/C	CM000126.1	982484	+	NA	NA	NA	NA	NA	NA	C	C	C	A	A	A	A	N	C	N	A
SCM000126.1_982546	T/C	CM000126.1	982546	+	NA	NA	NA	NA	NA	NA	C	C	C	T	T	T	T	N	C	N	T
SCM000126.1_982560	T/C	CM000126.1	982560	+	NA	NA	NA	NA	NA	NA	C	C	C	T	T	T	T	N	C	N	T
SCM000126.1_986633	A/G	CM000126.1	986633	+	NA	NA	NA	NA	NA	NA	A	A	A	N	N	N	R	N	G	N	N
SCM000126.1_992428	G/A	CM000126.1	992428	+	NA	NA	NA	NA	NA	NA	G	G	G	N	N	A	N	A	R	A	G
SCM000126.1_992463	T/C	CM000126.1	992463	+	NA	NA	NA	NA	NA	NA	T	T	T	N	N	C	N	T	Y	T	T
SCM000126.1_992497	A/G	CM000126.1	992497	+	NA	NA	NA	NA	NA	NA	A	A	A	N	N	G	N	G	R	G	A
SCM000126.1_992520	C/T	CM000126.1	992520	+	NA	NA	NA	NA	NA	NA	C	C	C	N	N	T	N	T	Y	T	C
SCM000126.1_992541	G/A	CM000126.1	992541	+	NA	NA	NA	NA	NA	NA	G	G	G	N	N	A	N	A	R	A	G
SCM000126.1_992664	C/T	CM000126.1	992664	+	NA	NA	NA	NA	NA	NA	C	C	C	N	N	T	N	T	Y	T	C
SCM000126.1_992668	A/G	CM000126.1	992668	+	NA	NA	NA	NA	NA	NA	A	A	A	N	N	G	N	G	R	G	R
SCM000126.1_994252	G/A	CM000126.1	994252	+	NA	NA	NA	NA	NA	NA	A	A	A	G	G	G	G	G	R	N	G
SCM000126.1_994255	G/A	CM000126.1	994255	+	NA	NA	NA	NA	NA	NA	A	A	A	G	G	G	G	G	R	N	G
SCM000126.1_994397	G/T	CM000126.1	994397	+	NA	NA	NA	NA	NA	NA	G	G	G	G	G	G	G	G	K	N	G
SCM000126.1_996083	A/G	CM000126.1	996083	+	NA	NA	NA	NA	NA	NA	A	A	A	N	N	G	N	G	A	N	N
SCM000126.1_996087	C/T	CM000126.1	996087	+	NA	NA	NA	NA	NA	NA	C	C	C	N	N	C	N	C	Y	N	N
SCM000126.1_996115	G/A	CM000126.1	996115	+	NA	NA	NA	NA	NA	NA	G	G	G	N	N	A	N	A	G	N	N
SCM000126.1_1001425	C	CM000126.1	1001425	+	NA	NA	NA	NA	NA	NA	N	N	N	N	N	N	N	N	N	C	N
SCM000126.1_1001443	A	CM000126.1	1001443	+	NA	NA	NA	NA	NA	NA	N	N	N	N	N	N	N	N	N	A	N
SCM000126.1_1001458	C	CM000126.1	1001458	+	NA	NA	NA	NA	NA	NA	N	N	N	N	N	N	N	N	N	C	N
SCM000126.1_1001662	G	CM000126.1	1001662	+	NA	NA	NA	NA	NA	NA	N	N	N	N	N	N	N	N	N	G	N
SCM000126.1_1001707	G	CM000126.1	1001707	+	NA	NA	NA	NA	NA	NA	N	N	N	N	N	N	N	N	N	G	N
SCM000126.1_1002512	G/A	CM000126.1	1002512	+	NA	NA	NA	NA	NA	NA	N	R	N	N	N	N	G	N	G	N	N
SCM000126.1_1006983	A/T	CM000126.1	1006983	+	NA	NA	NA	NA	NA	NA	A	A	A	N	N	N	W	T	N	N	N
SCM000126.1_1006995	C/T	CM000126.1	1006995	+	NA	NA	NA	NA	NA	NA	C	C	C	N	N	N	Y	T	N	N	N
SCM000126.1_1007007	C/T	CM000126.1	1007007	+	NA	NA	NA	NA	NA	NA	C	C	C	N	N	N	Y	T	N	N	N
SCM000126.1_1007127	T/G	CM000126.1	1007127	+	NA	NA	NA	NA	NA	NA	T	T	T	N	N	N	K	G	N	N	N
SCM000126.1_1007460	A/G	CM000126.1	1007460	+	NA	NA	NA	NA	NA	NA	A	A	A	N	N	N	G	G	N	N	N
SCM000126.1_1007514	A/G	CM000126.1	1007514	+	NA	NA	NA	NA	NA	NA	A	A	A	N	N	N	G	G	N	N	N
SCM000126.1_1022611	C	CM000126.1	1022611	+	NA	NA	NA	NA	NA	NA	N	N	N	C	C	C	C	N	C	N	C
SCM000126.1_1022612	T	CM000126.1	1022612	+	NA	NA	NA	NA	NA	NA	N	N	N	T	T	T	T	N	T	N	T
SCM000126.1_1022646	C	CM000126.1	1022646	+	NA	NA	NA	NA	NA	NA	N	N	N	C	C	C	C	N	C	N	C
SCM000126.1_1022662	C	CM000126.1	1022662	+	NA	NA	NA	NA	NA	NA	N	N	N	C	C	C	C	N	C	N	C
SCM000126.1_1022670	C	CM000126.1	1022670	+	NA	NA	NA	NA	NA	NA	N	N	N	C	C	C	C	N	C	N	C
SCM000126.1_1022699	T	CM000126.1	1022699	+	NA	NA	NA	NA	NA	NA	N	N	N	T	T	T	T	N	T	N	T
SCM000126.1_1023612	T/A	CM000126.1	1023612	+	NA	NA	NA	NA	NA	NA	W	N	N	T	T	T	N	N	T	N	T
SCM000126.1_1026678	G/A	CM000126.1	1026678	+	NA	NA	NA	NA	NA	NA	G	G	G	G	G	G	G	G	A	N	G
SCM000126.1_1026750	G/T	CM000126.1	1026750	+	NA	NA	NA	NA	NA	NA	T	T	T	G	G	G	G	T	T	N	G
SCM000126.1_1026775	A/C	CM000126.1	1026775	+	NA	NA	NA	NA	NA	NA	C	C	C	A	A	A	A	C	C	N	A
SCM000126.1_1026778	C/T	CM000126.1	1026778	+	NA	NA	NA	NA	NA	NA	T	T	T	C	C	C	C	T	T	N	C
SCM000126.1_1026795	G/T	CM000126.1	1026795	+	NA	NA	NA	NA	NA	NA	G	G	G	T	T	T	T	G	G	N	T
SCM000126.1_1026799	C/G	CM000126.1	1026799	+	NA	NA	NA	NA	NA	NA	C	C	C	G	G	G	G	C	C	N	G
SCM000126.1_1027950	A/T	CM000126.1	1027950	+	NA	NA	NA	NA	NA	NA	N	T	W	N	A	A	A	N	N	N	N
SCM000126.1_1028006	A/G	CM000126.1	1028006	+	NA	NA	NA	NA	NA	NA	N	G	R	N	A	A	A	N	N	N	N
SCM000126.1_1030372	A/T	CM000126.1	1030372	+	NA	NA	NA	NA	NA	NA	N	N	N	N	A	A	A	N	W	N	A
SCM000126.1_1030383	A/T	CM000126.1	1030383	+	NA	NA	NA	NA	NA	NA	N	N	N	N	A	A	A	N	W	N	A
SCM000126.1_1030401	G/A	CM000126.1	1030401	+	NA	NA	NA	NA	NA	NA	N	N	N	N	G	G	G	N	R	N	G
SCM000126.1_1030425	A/C	CM000126.1	1030425	+	NA	NA	NA	NA	NA	NA	M	M	N	N	M	A	A	M	M	N	A
SCM000126.1_1032159	G/A	CM000126.1	1032159	+	NA	NA	NA	NA	NA	NA	R	R	N	N	N	N	G	G	N	N	N
SCM000126.1_1032175	G/A	CM000126.1	1032175	+	NA	NA	NA	NA	NA	NA	G	G	N	N	N	N	G	R	N	N	N
SCM000126.1_1032297	C/G	CM000126.1	1032297	+	NA	NA	NA	NA	NA	NA	C	C	N	N	N	N	G	S	N	N	N
SCM000126.1_1032326	C/G	CM000126.1	1032326	+	NA	NA	NA	NA	NA	NA	C	C	N	N	N	N	G	S	N	N	N
SCM000126.1_1032373	G/T	CM000126.1	1032373	+	NA	NA	NA	NA	NA	NA	G	G	N	N	N	N	T	K	N	N	N
SCM000126.1_1032382	C/T	CM000126.1	1032382	+	NA	NA	NA	NA	NA	NA	C	C	N	N	N	N	T	Y	N	N	N
SCM000126.1_1034084	G/T	CM000126.1	1034084	+	NA	NA	NA	NA	NA	NA	K	G	G	N	N	N	T	N	T	K	N
SCM000126.1_1034129	T/A	CM000126.1	1034129	+	NA	NA	NA	NA	NA	NA	T	T	T	N	N	N	W	N	W	T	N
SCM000126.1_1034136	A/G	CM000126.1	1034136	+	NA	NA	NA	NA	NA	NA	R	A	A	N	N	N	G	N	G	R	N
SCM000126.1_1034164	C/T	CM000126.1	1034164	+	NA	NA	NA	NA	NA	NA	Y	T	T	N	N	N	C	N	C	Y	N
SCM000126.1_1034165	C/G	CM000126.1	1034165	+	NA	NA	NA	NA	NA	NA	S	C	C	N	N	N	G	N	G	S	N
SCM000126.1_1034174	A/T	CM000126.1	1034174	+	NA	NA	NA	NA	NA	NA	W	A	A	N	N	N	T	N	T	W	N
SCM000126.1_1034228	G/T	CM000126.1	1034228	+	NA	NA	NA	NA	NA	NA	G	G	G	N	N	N	K	N	K	G	N
SCM000126.1_1034230	T/C	CM000126.1	1034230	+	NA	NA	NA	NA	NA	NA	T	T	T	N	N	N	Y	N	Y	T	N
SCM000126.1_1034255	G/C	CM000126.1	1034255	+	NA	NA	NA	NA	NA	NA	G	G	G	N	N	N	S	N	S	G	N
SCM000126.1_1034256	A/C	CM000126.1	1034256	+	NA	NA	NA	NA	NA	NA	A	A	A	N	N	N	M	N	M	A	N
SCM000126.1_1034264	T/C	CM000126.1	1034264	+	NA	NA	NA	NA	NA	NA	T	T	T	N	N	N	C	N	C	Y	N
SCM000126.1_1034269	T/C	CM000126.1	1034269	+	NA	NA	NA	NA	NA	NA	T	T	T	N	N	N	Y	N	Y	T	N
SCM000126.1_1034286	T/C	CM000126.1	1034286	+	NA	NA	NA	NA	NA	NA	T	T	T	N	N	N	Y	N	Y	T	N
SCM000126.1_1037349	A/G	CM000126.1	1037349	+	NA	NA	NA	NA	NA	NA	N	N	N	N	N	N	N	N	A	R	N
SCM000126.1_1037376	A/G	CM000126.1	1037376	+	NA	NA	NA	NA	NA	NA	N	N	N	N	N	N	N	N	A	R	N
SCM000126.1_1037396	A/G	CM000126.1	1037396	+	NA	NA	NA	NA	NA	NA	N	N	N	N	N	N	N	N	A	R	N
SCM000126.1_1037416	A/T	CM000126.1	1037416	+	NA	NA	NA	NA	NA	NA	N	N	N	N	N	N	N	N	A	W	N
SCM000126.1_1037421	G/T	CM000126.1	1037421	+	NA	NA	NA	NA	NA	NA	N	N	N	N	N	N	N	N	G	K	N
SCM000126.1_1038550	C	CM000126.1	1038550	+	NA	NA	NA	NA	NA	NA	N	N	N	N	N	N	C	C	C	N	N
SCM000126.1_1038588	G	CM000126.1	1038588	+	NA	NA	NA	NA	NA	NA	N	N	N	N	N	N	N	G	G	N	N
SCM000126.1_1038608	T	CM000126.1	1038608	+	NA	NA	NA	NA	NA	NA	N	N	N	N	N	N	T	T	T	N	N
SCM000126.1_1038613	C	CM000126.1	1038613	+	NA	NA	NA	NA	NA	NA	N	N	N	N	N	N	C	C	C	N	N
SCM000126.1_1038710	T	CM000126.1	1038710	+	NA	NA	NA	NA	NA	NA	N	N	N	N	N	N	T	T	T	N	N
SCM000126.1_1038722	C	CM000126.1	1038722	+	NA	NA	NA	NA	NA	NA	N	N	N	N	N	N	C	C	C	N	N
SCM000126.1_1038762	G	CM000126.1	1038762	+	NA	NA	NA	NA	NA	NA	N	N	N	N	N	N	G	G	G	N	N
SCM000126.1_1038784	G	CM000126.1	1038784	+	NA	NA	NA	NA	NA	NA	N	N	N	N	N	N	G	G	G	N	N
SCM000126.1_1038840	T	CM000126.1	1038840	+	NA	NA	NA	NA	NA	NA	N	N	N	N	N	N	T	T	T	N	N
SCM000126.1_1038865	A	CM000126.1	1038865	+	NA	NA	NA	NA	NA	NA	N	N	N	N	N	N	A	N	A	N	N
SCM000126.1_1038883	T	CM000126.1	1038883	+	NA	NA	NA	NA	NA	NA	N	N	N	N	N	N	T	N	T	N	N
SCM000126.1_1038910	A	CM000126.1	1038910	+	NA	NA	NA	NA	NA	NA	N	N	N	N	N	N	A	N	A	N	N
SCM000126.1_1038911	C	CM000126.1	1038911	+	NA	NA	NA	NA	NA	NA	N	N	N	N	N	N	C	N	C	N	N
SCM000126.1_1038951	T	CM000126.1	1038951	+	NA	NA	NA	NA	NA	NA	N	N	N	N	N	N	T	N	T	N	N
SCM000126.1_1038967	A	CM000126.1	1038967	+	NA	NA	NA	NA	NA	NA	N	N	N	N	N	N	A	N	A	N	N
SCM000126.1_1039023	C	CM000126.1	1039023	+	NA	NA	NA	NA	NA	NA	N	N	N	N	N	N	C	N	C	N	N
SCM000126.1_1039024	A	CM000126.1	1039024	+	NA	NA	NA	NA	NA	NA	N	N	N	N	N	N	A	N	A	N	N
SCM000126.1_1039037	C	CM000126.1	1039037	+	NA	NA	NA	NA	NA	NA	N	N	N	N	N	N	C	N	C	N	N
SCM000126.1_1054702	G/C	CM000126.1	1054702	+	NA	NA	NA	NA	NA	NA	G	N	G	N	G	G	N	S	G	N	G
SCM000126.1_1057232	C	CM000126.1	1057232	+	NA	NA	NA	NA	NA	NA	N	N	N	N	N	N	N	C	N	N	N
SCM000126.1_1057310	G	CM000126.1	1057310	+	NA	NA	NA	NA	NA	NA	N	N	N	N	N	N	N	G	N	N	N
SCM000126.1_1057351	T	CM000126.1	1057351	+	NA	NA	NA	NA	NA	NA	N	N	N	N	N	N	N	T	N	N	N
SCM000126.1_1057355	T	CM000126.1	1057355	+	NA	NA	NA	NA	NA	NA	N	N	N	N	N	N	N	T	N	N	N
SCM000126.1_1057356	G	CM000126.1	1057356	+	NA	NA	NA	NA	NA	NA	N	N	N	N	N	N	N	G	N	N	N
SCM000126.1_1057360	T	CM000126.1	1057360	+	NA	NA	NA	NA	NA	NA	N	N	N	N	N	N	N	T	N	N	N
SCM000126.1_1057391	C	CM000126.1	1057391	+	NA	NA	NA	NA	NA	NA	N	N	N	N	N	N	N	C	N	N	N
SCM000126.1_1057398	G	CM000126.1	1057398	+	NA	NA	NA	NA	NA	NA	N	N	N	N	N	N	N	G	N	N	N
SCM000126.1_1057735	T/A	CM000126.1	1057735	+	NA	NA	NA	NA	NA	NA	T	N	N	T	T	N	N	N	T	W	N
SCM000126.1_1058981	C	CM000126.1	1058981	+	NA	NA	NA	NA	NA	NA	N	N	N	C	N	N	C	N	N	N	N
SCM000126.1_1058987	T	CM000126.1	1058987	+	NA	NA	NA	NA	NA	NA	N	N	N	T	N	N	T	N	N	N	N
SCM000126.1_1058992	T	CM000126.1	1058992	+	NA	NA	NA	NA	NA	NA	N	N	N	T	N	N	T	N	N	N	N
SCM000126.1_1059000	G	CM000126.1	1059000	+	NA	NA	NA	NA	NA	NA	N	N	N	G	N	N	G	N	N	N	N
SCM000126.1_1059003	T	CM000126.1	1059003	+	NA	NA	NA	NA	NA	NA	N	N	N	T	N	N	T	N	N	N	N
SCM000126.1_1059008	A	CM000126.1	1059008	+	NA	NA	NA	NA	NA	NA	N	N	N	A	N	N	A	N	N	N	N
SCM000126.1_1059012	T	CM000126.1	1059012	+	NA	NA	NA	NA	NA	NA	N	N	N	T	N	N	T	N	N	N	N
SCM000126.1_1059017	C	CM000126.1	1059017	+	NA	NA	NA	NA	NA	NA	N	N	N	C	N	N	C	N	N	N	N
SCM000126.1_1059063	G	CM000126.1	1059063	+	NA	NA	NA	NA	NA	NA	N	N	N	G	N	N	G	N	N	N	N
SCM000126.1_1059115	A	CM000126.1	1059115	+	NA	NA	NA	NA	NA	NA	N	N	N	A	N	N	A	N	N	N	N
SCM000126.1_1059125	A	CM000126.1	1059125	+	NA	NA	NA	NA	NA	NA	N	N	N	A	N	N	A	N	N	N	N
SCM000126.1_1059128	G	CM000126.1	1059128	+	NA	NA	NA	NA	NA	NA	N	N	N	G	N	N	G	N	N	N	N
SCM000126.1_1059136	C	CM000126.1	1059136	+	NA	NA	NA	NA	NA	NA	N	N	N	C	N	N	C	N	N	N	N
SCM000126.1_1059142	T	CM000126.1	1059142	+	NA	NA	NA	NA	NA	NA	N	N	N	T	N	N	T	N	N	N	N
SCM000126.1_1059145	G	CM000126.1	1059145	+	NA	NA	NA	NA	NA	NA	N	N	N	G	N	N	G	N	N	N	N
SCM000126.1_1068061	C	CM000126.1	1068061	+	NA	NA	NA	NA	NA	NA	N	N	N	C	C	C	C	C	C	C	C
SCM000126.1_1068093	C/T	CM000126.1	1068093	+	NA	NA	NA	NA	NA	NA	N	N	N	C	C	C	C	T	C	C	C
SCM000126.1_1068111	G	CM000126.1	1068111	+	NA	NA	NA	NA	NA	NA	N	N	N	G	G	G	G	G	G	G	G
SCM000126.1_1068126	T/C	CM000126.1	1068126	+	NA	NA	NA	NA	NA	NA	N	N	N	T	T	T	T	C	T	C	T
SCM000126.1_1068150	T/C	CM000126.1	1068150	+	NA	NA	NA	NA	NA	NA	N	N	N	T	T	T	T	T	T	C	T
SCM000126.1_1068168	C/A	CM000126.1	1068168	+	NA	NA	NA	NA	NA	NA	A	A	A	C	C	C	C	M	M	C	C
SCM000126.1_1068174	T/C	CM000126.1	1068174	+	NA	NA	NA	NA	NA	NA	C	C	Y	T	T	T	T	Y	Y	T	T
SCM000126.1_1068188	C/T	CM000126.1	1068188	+	NA	NA	NA	NA	NA	NA	C	C	C	C	C	C	C	C	C	T	C
SCM000126.1_1068204	A/G	CM000126.1	1068204	+	NA	NA	NA	NA	NA	NA	A	A	A	G	G	G	G	A	R	A	G
SCM000126.1_1068263	C/G	CM000126.1	1068263	+	NA	NA	NA	NA	NA	NA	G	G	S	C	C	C	C	S	S	C	C
SCM000126.1_1068264	C/T	CM000126.1	1068264	+	NA	NA	NA	NA	NA	NA	T	T	Y	C	C	C	C	Y	Y	C	C
SCM000126.1_1068273	G/C	CM000126.1	1068273	+	NA	NA	NA	NA	NA	NA	G	G	G	G	G	G	G	G	G	C	G
SCM000126.1_1068313	T	CM000126.1	1068313	+	NA	NA	NA	NA	NA	NA	N	N	N	T	T	T	T	T	T	T	T
SCM000126.1_1068393	C/T	CM000126.1	1068393	+	NA	NA	NA	NA	NA	NA	C	C	C	N	N	N	N	T	T	N	N
SCM000126.1_1075879	A/G	CM000126.1	1075879	+	NA	NA	NA	NA	NA	NA	A	A	A	G	G	R	A	R	A	R	N
SCM000126.1_1075899	C/T	CM000126.1	1075899	+	NA	NA	NA	NA	NA	NA	C	C	C	T	Y	Y	C	C	C	C	N
SCM000126.1_1076276	C/A	CM000126.1	1076276	+	NA	NA	NA	NA	NA	NA	C	C	C	C	C	C	C	C	C	A	C
SCM000126.1_1076307	G/A	CM000126.1	1076307	+	NA	NA	NA	NA	NA	NA	G	G	G	G	G	G	G	R	G	G	G
SCM000126.1_1076321	A/T	CM000126.1	1076321	+	NA	NA	NA	NA	NA	NA	A	A	A	A	A	A	W	A	W	A	A
SCM000126.1_1076341	A/G	CM000126.1	1076341	+	NA	NA	NA	NA	NA	NA	A	A	A	A	A	A	A	R	A	A	A
SCM000126.1_1076362	G/C	CM000126.1	1076362	+	NA	NA	NA	NA	NA	NA	G	G	G	G	G	G	G	G	G	C	G
SCM000126.1_1076494	T/A	CM000126.1	1076494	+	NA	NA	NA	NA	NA	NA	T	T	T	T	T	T	T	T	T	A	T
SCM000126.1_1076508	G/T	CM000126.1	1076508	+	NA	NA	NA	NA	NA	NA	G	G	G	G	G	G	K	K	G	G	G
SCM000126.1_1077648	C/T	CM000126.1	1077648	+	NA	NA	NA	NA	NA	NA	N	N	N	N	N	N	N	N	Y	N	C
SCM000126.1_1077649	A/G	CM000126.1	1077649	+	NA	NA	NA	NA	NA	NA	N	N	N	N	N	N	N	N	R	N	A
SCM000126.1_1077685	C/A	CM000126.1	1077685	+	NA	NA	NA	NA	NA	NA	N	N	N	N	N	N	N	N	M	N	C
SCM000126.1_1077686	C/T	CM000126.1	1077686	+	NA	NA	NA	NA	NA	NA	N	N	N	N	N	N	N	N	Y	N	C
SCM000126.1_1077714	T/C	CM000126.1	1077714	+	NA	NA	NA	NA	NA	NA	N	N	N	N	N	N	N	N	Y	N	T
SCM000126.1_1077729	A/G	CM000126.1	1077729	+	NA	NA	NA	NA	NA	NA	N	N	N	N	N	N	N	N	R	N	A
SCM000126.1_1078924	C/T	CM000126.1	1078924	+	NA	NA	NA	NA	NA	NA	C	N	N	N	C	C	C	N	C	Y	N
SCM000126.1_1079218	C/G	CM000126.1	1079218	+	NA	NA	NA	NA	NA	NA	S	N	N	N	C	C	C	N	C	S	N
SCM000126.1_1079708	G/T	CM000126.1	1079708	+	NA	NA	NA	NA	NA	NA	G	G	G	N	N	N	N	T	N	N	N
SCM000126.1_1079765	T/C	CM000126.1	1079765	+	NA	NA	NA	NA	NA	NA	T	T	T	N	N	N	N	C	N	N	N
SCM000126.1_1079766	T/C	CM000126.1	1079766	+	NA	NA	NA	NA	NA	NA	T	T	T	N	N	N	N	C	N	N	N
SCM000126.1_1079867	T/C	CM000126.1	1079867	+	NA	NA	NA	NA	NA	NA	T	T	T	N	N	N	N	C	N	N	N
SCM000126.1_1080115	T/C	CM000126.1	1080115	+	NA	NA	NA	NA	NA	NA	N	N	N	Y	N	N	N	T	N	N	N
SCM000126.1_1080116	G/A	CM000126.1	1080116	+	NA	NA	NA	NA	NA	NA	N	N	N	R	N	N	N	G	N	N	N
SCM000126.1_1080147	G	CM000126.1	1080147	+	NA	NA	NA	NA	NA	NA	N	N	N	G	N	N	N	G	N	N	N
SCM000126.1_1080160	C/A	CM000126.1	1080160	+	NA	NA	NA	NA	NA	NA	N	N	N	M	N	N	N	C	N	N	N
SCM000126.1_1080178	G/A	CM000126.1	1080178	+	NA	NA	NA	NA	NA	NA	N	N	N	R	N	N	N	G	N	N	N
SCM000126.1_1080303	T/C	CM000126.1	1080303	+	NA	NA	NA	NA	NA	NA	N	N	N	Y	N	N	N	T	N	N	N
SCM000126.1_1080309	T	CM000126.1	1080309	+	NA	NA	NA	NA	NA	NA	N	N	N	T	N	N	N	T	N	N	N
SCM000126.1_1080332	A	CM000126.1	1080332	+	NA	NA	NA	NA	NA	NA	N	N	N	N	N	N	N	A	N	N	N
SCM000126.1_1080335	G	CM000126.1	1080335	+	NA	NA	NA	NA	NA	NA	N	N	N	N	N	N	N	G	N	N	N
SCM000126.1_1080342	T	CM000126.1	1080342	+	NA	NA	NA	NA	NA	NA	N	N	N	N	N	N	N	T	N	N	N
SCM000126.1_1080343	T	CM000126.1	1080343	+	NA	NA	NA	NA	NA	NA	N	N	N	N	N	N	N	T	N	N	N
SCM000126.1_1080366	G	CM000126.1	1080366	+	NA	NA	NA	NA	NA	NA	N	N	N	N	N	N	N	G	N	N	N
SCM000126.1_1080381	C	CM000126.1	1080381	+	NA	NA	NA	NA	NA	NA	N	N	N	N	N	N	N	C	N	N	N
SCM000126.1_1080392	A	CM000126.1	1080392	+	NA	NA	NA	NA	NA	NA	N	N	N	N	N	N	N	A	N	N	N
SCM000126.1_1080396	A	CM000126.1	1080396	+	NA	NA	NA	NA	NA	NA	N	N	N	N	N	N	N	A	N	N	N
SCM000126.1_1081455	C/G	CM000126.1	1081455	+	NA	NA	NA	NA	NA	NA	S	S	S	N	N	S	S	N	S	N	N
SCM000126.1_1081468	A/G	CM000126.1	1081468	+	NA	NA	NA	NA	NA	NA	A	A	A	N	N	R	R	N	A	N	N
SCM000126.1_1081567	C/A	CM000126.1	1081567	+	NA	NA	NA	NA	NA	NA	C	C	C	N	N	M	M	N	C	N	N
SCM000126.1_1085346	G	CM000126.1	1085346	+	NA	NA	NA	NA	NA	NA	N	N	N	N	G	N	N	N	N	N	G
SCM000126.1_1085567	G/A	CM000126.1	1085567	+	NA	NA	NA	NA	NA	NA	G	G	G	G	G	G	G	G	G	A	G
SCM000126.1_1085732	G/C	CM000126.1	1085732	+	NA	NA	NA	NA	NA	NA	G	G	G	G	G	G	G	G	G	C	G
SCM000126.1_1085742	T	CM000126.1	1085742	+	NA	NA	NA	NA	NA	NA	T	T	T	T	T	T	T	T	T	T	T
SCM000126.1_1093973	C/T	CM000126.1	1093973	+	NA	NA	NA	NA	NA	NA	Y	N	Y	C	C	N	C	N	N	C	N
SCM000126.1_1097765	A/G	CM000126.1	1097765	+	NA	NA	NA	NA	NA	NA	A	A	A	A	A	A	R	A	G	G	A
SCM000126.1_1097828	G/A	CM000126.1	1097828	+	NA	NA	NA	NA	NA	NA	G	G	G	A	A	A	R	R	G	G	A
SCM000126.1_1097837	C/T	CM000126.1	1097837	+	NA	NA	NA	NA	NA	NA	C	C	C	C	C	C	C	Y	C	C	C
SCM000126.1_1098125	G/A	CM000126.1	1098125	+	NA	NA	NA	NA	NA	NA	R	N	R	N	G	N	G	G	G	N	G
SCM000126.1_1098172	G/C	CM000126.1	1098172	+	NA	NA	NA	NA	NA	NA	G	N	G	N	S	N	S	G	G	N	S
SCM000126.1_1103590	A/T	CM000126.1	1103590	+	NA	NA	NA	NA	NA	NA	A	A	A	A	A	A	A	W	N	A	A
SCM000126.1_1103652	G/A	CM000126.1	1103652	+	NA	NA	NA	NA	NA	NA	G	G	G	G	G	G	R	G	A	G	G
SCM000126.1_1103670	C/T	CM000126.1	1103670	+	NA	NA	NA	NA	NA	NA	T	T	T	C	C	C	C	C	C	C	C
SCM000126.1_1103706	G/A	CM000126.1	1103706	+	NA	NA	NA	NA	NA	NA	G	G	G	G	G	G	G	R	G	G	G
SCM000126.1_1103710	T/A	CM000126.1	1103710	+	NA	NA	NA	NA	NA	NA	T	T	T	T	T	T	W	T	A	T	T
SCM000126.1_1103711	C/A/T	CM000126.1	1103711	+	NA	NA	NA	NA	NA	NA	C	C	C	C	C	C	M	C	A	T	C
SCM000126.1_1103725	T/G	CM000126.1	1103725	+	NA	NA	NA	NA	NA	NA	T	T	T	T	T	T	T	K	T	T	T
SCM000126.1_1103730	C/T	CM000126.1	1103730	+	NA	NA	NA	NA	NA	NA	C	C	C	C	C	C	C	Y	C	C	C
SCM000126.1_1103737	G/A	CM000126.1	1103737	+	NA	NA	NA	NA	NA	NA	G	G	G	G	G	G	G	R	G	G	G
SCM000126.1_1103739	G/A	CM000126.1	1103739	+	NA	NA	NA	NA	NA	NA	G	G	G	G	G	G	G	R	G	G	G
SCM000126.1_1103749	C/T	CM000126.1	1103749	+	NA	NA	NA	NA	NA	NA	C	C	C	C	C	C	C	Y	C	C	C
SCM000126.1_1103777	A/C	CM000126.1	1103777	+	NA	NA	NA	NA	NA	NA	C	C	C	A	A	A	A	A	A	A	A
SCM000126.1_1103825	C/T	CM000126.1	1103825	+	NA	NA	NA	NA	NA	NA	C	C	C	C	C	C	C	Y	C	C	C
SCM000126.1_1104741	T/C	CM000126.1	1104741	+	NA	NA	NA	NA	NA	NA	N	N	Y	N	N	N	N	N	T	N	N
SCM000126.1_1104764	T/C	CM000126.1	1104764	+	NA	NA	NA	NA	NA	NA	N	N	Y	N	N	N	N	N	T	N	N
SCM000126.1_1104861	C/A	CM000126.1	1104861	+	NA	NA	NA	NA	NA	NA	N	N	M	N	N	N	N	N	C	N	N
SCM000126.1_1105055	T/A	CM000126.1	1105055	+	NA	NA	NA	NA	NA	NA	W	T	T	T	N	T	W	W	A	T	T
SCM000126.1_1105164	G/A	CM000126.1	1105164	+	NA	NA	NA	NA	NA	NA	G	G	G	G	N	G	G	R	G	G	G
SCM000126.1_1105177	C/T	CM000126.1	1105177	+	NA	NA	NA	NA	NA	NA	C	C	C	C	N	C	C	Y	C	C	C
SCM000126.1_1105191	C/A	CM000126.1	1105191	+	NA	NA	NA	NA	NA	NA	M	C	C	C	N	C	A	A	A	A	C
SCM000126.1_1105195	G/C	CM000126.1	1105195	+	NA	NA	NA	NA	NA	NA	S	C	C	G	N	G	G	G	G	G	G
SCM000126.1_1105201	C/T	CM000126.1	1105201	+	NA	NA	NA	NA	NA	NA	Y	C	C	C	N	C	T	Y	T	T	C
SCM000126.1_1105206	A/G	CM000126.1	1105206	+	NA	NA	NA	NA	NA	NA	A	A	A	R	N	G	A	R	A	G	R
SCM000126.1_1105211	C/T	CM000126.1	1105211	+	NA	NA	NA	NA	NA	NA	C	C	C	C	N	C	Y	Y	T	C	C
SCM000126.1_1105216	T/C	CM000126.1	1105216	+	NA	NA	NA	NA	NA	NA	T	T	T	T	N	T	T	Y	T	T	T
SCM000126.1_1105221	C/T	CM000126.1	1105221	+	NA	NA	NA	NA	NA	NA	C	C	C	C	N	C	Y	Y	T	C	C
SCM000126.1_1106605	G/A	CM000126.1	1106605	+	NA	NA	NA	NA	NA	NA	G	G	N	N	N	N	G	G	G	R	N
SCM000126.1_1106622	A/C	CM000126.1	1106622	+	NA	NA	NA	NA	NA	NA	A	A	N	N	N	N	A	A	A	M	A
SCM000126.1_1106629	T/C	CM000126.1	1106629	+	NA	NA	NA	NA	NA	NA	T	T	N	N	N	N	Y	T	T	T	Y
SCM000126.1_1106631	G/A	CM000126.1	1106631	+	NA	NA	NA	NA	NA	NA	G	G	N	N	N	N	R	R	R	G	G
SCM000126.1_1106650	A/C	CM000126.1	1106650	+	NA	NA	NA	NA	NA	NA	A	A	N	N	N	N	M	A	A	A	M
SCM000126.1_1106656	T	CM000126.1	1106656	+	NA	NA	NA	NA	NA	NA	T	T	N	N	N	N	T	T	T	T	T
SCM000126.1_1106695	G/A	CM000126.1	1106695	+	NA	NA	NA	NA	NA	NA	G	G	N	N	N	N	R	R	R	G	N
SCM000126.1_1106703	G/A	CM000126.1	1106703	+	NA	NA	NA	NA	NA	NA	G	G	N	N	N	N	G	G	G	R	G
SCM000126.1_1106713	C/T	CM000126.1	1106713	+	NA	NA	NA	NA	NA	NA	C	C	N	N	N	N	C	C	C	Y	N
SCM000126.1_1106900	T/G	CM000126.1	1106900	+	NA	NA	NA	NA	NA	NA	K	K	N	N	N	N	T	T	T	T	T
SCM000126.1_1107136	C/T	CM000126.1	1107136	+	NA	NA	NA	NA	NA	NA	T	T	N	N	C	N	C	N	C	Y	C
SCM000126.1_1108308	C/T	CM000126.1	1108308	+	NA	NA	NA	NA	NA	NA	C	N	C	C	C	N	N	N	C	Y	N
SCM000126.1_1108465	A/G	CM000126.1	1108465	+	NA	NA	NA	NA	NA	NA	A	N	A	G	G	N	R	N	A	A	N
SCM000126.1_1108849	T	CM000126.1	1108849	+	NA	NA	NA	NA	NA	NA	N	N	N	N	N	N	T	T	T	N	N
SCM000126.1_1108853	T	CM000126.1	1108853	+	NA	NA	NA	NA	NA	NA	N	N	N	N	N	N	T	T	T	N	N
SCM000126.1_1108860	T	CM000126.1	1108860	+	NA	NA	NA	NA	NA	NA	N	N	N	N	N	N	N	T	T	N	N
SCM000126.1_1109044	C	CM000126.1	1109044	+	NA	NA	NA	NA	NA	NA	N	N	N	N	N	N	C	C	C	N	N
SCM000126.1_1114183	G/A	CM000126.1	1114183	+	NA	NA	NA	NA	NA	NA	A	N	N	G	N	N	G	N	G	R	N
SCM000126.1_1115718	T	CM000126.1	1115718	+	NA	NA	NA	NA	NA	NA	N	N	N	N	N	N	T	T	N	N	N
SCM000126.1_1115743	T	CM000126.1	1115743	+	NA	NA	NA	NA	NA	NA	N	N	N	N	N	N	N	T	N	N	N
SCM000126.1_1116527	G/A	CM000126.1	1116527	+	NA	NA	NA	NA	NA	NA	G	G	G	G	G	G	G	A	G	G	G
SCM000126.1_1116601	C/T	CM000126.1	1116601	+	NA	NA	NA	NA	NA	NA	C	C	C	C	C	C	C	T	C	C	C
SCM000126.1_1116693	T/C	CM000126.1	1116693	+	NA	NA	NA	NA	NA	NA	T	T	T	T	T	T	T	Y	T	T	T
SCM000126.1_1116725	C/T	CM000126.1	1116725	+	NA	NA	NA	NA	NA	NA	C	C	C	Y	Y	C	Y	C	C	C	T
SCM000126.1_1116746	C/A	CM000126.1	1116746	+	NA	NA	NA	NA	NA	NA	C	C	C	C	C	C	C	M	C	C	C
SCM000126.1_1119439	G/A	CM000126.1	1119439	+	NA	NA	NA	NA	NA	NA	G	N	G	A	A	A	G	G	G	G	A
SCM000126.1_1122103	C/A	CM000126.1	1122103	+	NA	NA	NA	NA	NA	NA	A	A	A	C	C	C	C	C	C	C	C
SCM000126.1_1123319	T/C	CM000126.1	1123319	+	NA	NA	NA	NA	NA	NA	T	T	T	T	T	T	T	C	T	T	T
SCM000126.1_1123427	G/C	CM000126.1	1123427	+	NA	NA	NA	NA	NA	NA	C	S	S	G	G	G	G	N	G	G	G
SCM000126.1_1123579	G/T	CM000126.1	1123579	+	NA	NA	NA	NA	NA	NA	G	G	G	G	G	G	G	T	G	G	G
SCM000126.1_1123602	T/C	CM000126.1	1123602	+	NA	NA	NA	NA	NA	NA	T	T	T	T	T	T	T	C	T	T	T
SCM000126.1_1123688	A	CM000126.1	1123688	+	NA	NA	NA	NA	NA	NA	N	N	N	N	N	N	A	N	A	N	N
SCM000126.1_1124196	C	CM000126.1	1124196	+	NA	NA	NA	NA	NA	NA	N	N	N	N	N	N	N	C	N	N	N
SCM000126.1_1124223	C	CM000126.1	1124223	+	NA	NA	NA	NA	NA	NA	N	N	N	N	N	N	N	C	N	N	N
SCM000126.1_1124276	G/T	CM000126.1	1124276	+	NA	NA	NA	NA	NA	NA	N	N	K	N	N	N	N	G	N	N	N
SCM000126.1_1124312	C/T	CM000126.1	1124312	+	NA	NA	NA	NA	NA	NA	N	N	C	N	N	N	N	Y	N	N	N
SCM000126.1_1124316	A/G	CM000126.1	1124316	+	NA	NA	NA	NA	NA	NA	N	N	A	N	N	N	N	R	N	N	N
SCM000126.1_1124343	T/C	CM000126.1	1124343	+	NA	NA	NA	NA	NA	NA	N	N	Y	N	N	N	N	T	N	N	N
SCM000126.1_1124356	G/A	CM000126.1	1124356	+	NA	NA	NA	NA	NA	NA	N	N	R	N	N	N	N	G	N	N	N
SCM000126.1_1124460	G/A	CM000126.1	1124460	+	NA	NA	NA	NA	NA	NA	G	G	G	G	N	G	G	R	G	G	G
SCM000126.1_1124477	T/C	CM000126.1	1124477	+	NA	NA	NA	NA	NA	NA	T	T	T	C	Y	C	Y	T	T	T	C
SCM000126.1_1124489	G/A	CM000126.1	1124489	+	NA	NA	NA	NA	NA	NA	R	G	G	G	G	G	R	R	G	G	G
SCM000126.1_1124593	A/G	CM000126.1	1124593	+	NA	NA	NA	NA	NA	NA	R	A	A	A	A	A	R	G	A	A	A
SCM000126.1_1124659	A/C	CM000126.1	1124659	+	NA	NA	NA	NA	NA	NA	A	A	A	A	A	A	A	C	A	A	A
SCM000126.1_1127675	C/T	CM000126.1	1127675	+	NA	NA	NA	NA	NA	NA	C	N	N	N	N	N	T	N	N	N	N
SCM000126.1_1127929	A/T	CM000126.1	1127929	+	NA	NA	NA	NA	NA	NA	A	A	A	A	A	A	W	N	A	A	A
SCM000126.1_1127964	G/A	CM000126.1	1127964	+	NA	NA	NA	NA	NA	NA	G	G	G	G	G	G	G	R	G	G	G
SCM000126.1_1127967	G/A	CM000126.1	1127967	+	NA	NA	NA	NA	NA	NA	G	G	G	G	G	G	G	R	G	G	G
SCM000126.1_1128000	T/C	CM000126.1	1128000	+	NA	NA	NA	NA	NA	NA	T	T	N	T	T	T	Y	T	T	T	T
SCM000126.1_1128035	T/C	CM000126.1	1128035	+	NA	NA	NA	NA	NA	NA	T	T	T	T	T	T	T	Y	T	T	T
SCM000126.1_1128133	T/A	CM000126.1	1128133	+	NA	NA	NA	NA	NA	NA	W	N	N	T	T	T	T	W	T	T	T
SCM000126.1_1128158	A/G	CM000126.1	1128158	+	NA	NA	NA	NA	NA	NA	R	N	N	A	A	A	A	R	A	A	A
SCM000126.1_1128195	A/C	CM000126.1	1128195	+	NA	NA	NA	NA	NA	NA	M	N	N	A	A	A	A	M	A	A	A
SCM000126.1_1128218	A/G	CM000126.1	1128218	+	NA	NA	NA	NA	NA	NA	R	N	N	A	A	A	A	R	A	A	A
SCM000126.1_1128224	A/G	CM000126.1	1128224	+	NA	NA	NA	NA	NA	NA	R	N	N	A	A	A	A	A	A	A	A
SCM000126.1_1128237	A/G	CM000126.1	1128237	+	NA	NA	NA	NA	NA	NA	R	N	N	A	A	A	A	R	A	A	A
SCM000126.1_1128285	C/T	CM000126.1	1128285	+	NA	NA	NA	NA	NA	NA	C	N	N	C	C	C	C	Y	C	C	C
SCM000126.1_1128357	G/A	CM000126.1	1128357	+	NA	NA	NA	NA	NA	NA	N	N	N	N	G	N	G	N	N	R	G
SCM000126.1_1128461	G/A	CM000126.1	1128461	+	NA	NA	NA	NA	NA	NA	N	N	N	N	G	N	G	N	N	R	G
SCM000126.1_1128467	G/A	CM000126.1	1128467	+	NA	NA	NA	NA	NA	NA	N	N	N	N	G	N	G	N	N	R	G
SCM000126.1_1128473	G/C	CM000126.1	1128473	+	NA	NA	NA	NA	NA	NA	N	N	N	N	G	N	G	N	N	S	G
SCM000126.1_1128515	G/T	CM000126.1	1128515	+	NA	NA	NA	NA	NA	NA	N	N	N	N	G	N	G	N	N	K	G
SCM000126.1_1128522	T/C	CM000126.1	1128522	+	NA	NA	NA	NA	NA	NA	N	N	N	N	T	N	T	N	N	Y	T
SCM000126.1_1128938	G/A	CM000126.1	1128938	+	NA	NA	NA	NA	NA	NA	G	N	G	G	N	N	N	R	N	N	N
SCM000126.1_1128941	A/G	CM000126.1	1128941	+	NA	NA	NA	NA	NA	NA	A	N	A	A	N	N	N	R	N	N	N
SCM000126.1_1129051	G/T	CM000126.1	1129051	+	NA	NA	NA	NA	NA	NA	G	N	G	G	N	N	N	K	N	N	N
SCM000126.1_1129072	A/G	CM000126.1	1129072	+	NA	NA	NA	NA	NA	NA	A	N	A	A	N	N	N	R	N	N	N
SCM000126.1_1132681	C	CM000126.1	1132681	+	NA	NA	NA	NA	NA	NA	C	N	C	C	N	C	C	N	C	N	N
SCM000126.1_1132735	G	CM000126.1	1132735	+	NA	NA	NA	NA	NA	NA	G	N	G	G	N	G	G	N	G	N	N
SCM000126.1_1132739	C	CM000126.1	1132739	+	NA	NA	NA	NA	NA	NA	C	N	C	C	N	C	C	N	C	N	N
SCM000126.1_1132923	A	CM000126.1	1132923	+	NA	NA	NA	NA	NA	NA	A	N	A	A	N	A	A	N	A	N	N
SCM000126.1_1132958	C	CM000126.1	1132958	+	NA	NA	NA	NA	NA	NA	C	N	C	C	N	C	C	N	C	N	N
SCM000126.1_1132972	C	CM000126.1	1132972	+	NA	NA	NA	NA	NA	NA	C	N	C	C	N	C	C	N	C	N	N
SCM000126.1_1134957	T	CM000126.1	1134957	+	NA	NA	NA	NA	NA	NA	T	T	N	N	T	N	N	N	N	N	T
SCM000126.1_1135785	G/A	CM000126.1	1135785	+	NA	NA	NA	NA	NA	NA	G	G	G	G	N	G	G	R	G	N	N
SCM000126.1_1135855	C/T	CM000126.1	1135855	+	NA	NA	NA	NA	NA	NA	C	C	C	C	N	C	Y	C	C	N	N
SCM000126.1_1135856	G/A	CM000126.1	1135856	+	NA	NA	NA	NA	NA	NA	G	G	G	G	N	G	G	R	G	N	N
SCM000126.1_1135903	C/T	CM000126.1	1135903	+	NA	NA	NA	NA	NA	NA	Y	Y	Y	C	N	C	C	C	C	N	N
SCM000126.1_1135939	G/C	CM000126.1	1135939	+	NA	NA	NA	NA	NA	NA	G	G	G	G	N	G	S	G	G	N	N
SCM000126.1_1138587	C/A	CM000126.1	1138587	+	NA	NA	NA	NA	NA	NA	C	C	C	C	M	C	C	M	C	A	C
SCM000126.1_1138756	G/C	CM000126.1	1138756	+	NA	NA	NA	NA	NA	NA	G	G	G	C	S	C	G	G	C	G	G
SCM000126.1_1139909	G/A	CM000126.1	1139909	+	NA	NA	NA	NA	NA	NA	G	G	G	A	G	A	R	G	A	G	G
SCM000126.1_1147613	G/A	CM000126.1	1147613	+	NA	NA	NA	NA	NA	NA	G	G	G	G	G	N	G	N	G	A	G
SCM000126.1_1147712	G/A	CM000126.1	1147712	+	NA	NA	NA	NA	NA	NA	G	G	G	G	G	G	G	N	G	A	G
SCM000126.1_1157977	C/T	CM000126.1	1157977	+	NA	NA	NA	NA	NA	NA	C	C	C	C	C	T	Y	Y	T	C	C
SCM000126.1_1172378	A/G	CM000126.1	1172378	+	NA	NA	NA	NA	NA	NA	G	R	R	A	A	A	A	R	A	G	A
SCM000126.1_1172398	T/C	CM000126.1	1172398	+	NA	NA	NA	NA	NA	NA	C	Y	Y	T	T	T	T	Y	T	C	T
SCM000126.1_1172539	C/A	CM000126.1	1172539	+	NA	NA	NA	NA	NA	NA	A	M	M	C	C	C	C	C	C	C	C
SCM000126.1_1172569	C/T	CM000126.1	1172569	+	NA	NA	NA	NA	NA	NA	T	Y	Y	C	C	C	C	C	C	C	C
SCM000126.1_1172585	G/A	CM000126.1	1172585	+	NA	NA	NA	NA	NA	NA	G	G	G	G	G	R	R	R	A	G	A
SCM000126.1_1178605	T/A	CM000126.1	1178605	+	NA	NA	NA	NA	NA	NA	N	N	T	T	W	N	W	T	T	T	T
SCM000126.1_1178646	G/T	CM000126.1	1178646	+	NA	NA	NA	NA	NA	NA	N	N	G	G	G	N	G	K	G	G	K
SCM000126.1_1180907	C/G	CM000126.1	1180907	+	NA	NA	NA	NA	NA	NA	C	C	C	C	C	C	C	S	C	C	C
SCM000126.1_1181089	C/A	CM000126.1	1181089	+	NA	NA	NA	NA	NA	NA	C	C	C	C	C	C	M	C	N	C	C
SCM000126.1_1181115	C/G	CM000126.1	1181115	+	NA	NA	NA	NA	NA	NA	C	C	C	C	C	C	S	S	N	C	G
SCM000126.1_1181145	C/G	CM000126.1	1181145	+	NA	NA	NA	NA	NA	NA	C	C	C	C	C	C	C	S	N	C	C
SCM000126.1_1181147	C/T	CM000126.1	1181147	+	NA	NA	NA	NA	NA	NA	C	C	Y	Y	C	C	Y	C	N	C	C
SCM000126.1_1181151	C/A	CM000126.1	1181151	+	NA	NA	NA	NA	NA	NA	C	C	C	C	C	C	C	M	N	C	C
SCM000126.1_1181175	G/A	CM000126.1	1181175	+	NA	NA	NA	NA	NA	NA	G	G	G	G	G	A	R	R	N	G	A
SCM000126.1_1181228	G/A	CM000126.1	1181228	+	NA	NA	NA	NA	NA	NA	G	G	R	R	G	G	A	G	N	G	G
SCM000126.1_1181281	C/T	CM000126.1	1181281	+	NA	NA	NA	NA	NA	NA	C	C	Y	Y	C	C	Y	C	N	C	C
SCM000126.1_1181287	C/T	CM000126.1	1181287	+	NA	NA	NA	NA	NA	NA	C	N	Y	Y	C	C	Y	C	N	C	C
SCM000126.1_1181334	G/T	CM000126.1	1181334	+	NA	NA	NA	NA	NA	NA	G	G	G	G	N	G	K	K	N	G	T
SCM000126.1_1184655	G/T	CM000126.1	1184655	+	NA	NA	NA	NA	NA	NA	G	G	G	N	K	G	N	G	N	G	T
SCM000126.1_1188601	A/G	CM000126.1	1188601	+	NA	NA	NA	NA	NA	NA	N	N	R	N	N	N	N	N	N	A	N
SCM000126.1_1190409	G	CM000126.1	1190409	+	NA	NA	NA	NA	NA	NA	N	N	G	G	G	G	G	G	G	N	N
SCM000126.1_1190441	C/T	CM000126.1	1190441	+	NA	NA	NA	NA	NA	NA	N	N	C	C	C	C	C	Y	C	N	N
SCM000126.1_1190456	T	CM000126.1	1190456	+	NA	NA	NA	NA	NA	NA	N	N	T	T	T	T	T	T	T	N	N
SCM000126.1_1190485	T/C	CM000126.1	1190485	+	NA	NA	NA	NA	NA	NA	N	N	T	T	T	T	T	Y	T	N	N
SCM000126.1_1190492	G	CM000126.1	1190492	+	NA	NA	NA	NA	NA	NA	N	N	G	G	G	G	G	G	G	N	N
SCM000126.1_1190521	A/G	CM000126.1	1190521	+	NA	NA	NA	NA	NA	NA	N	N	R	A	G	A	R	R	A	N	N
SCM000126.1_1190557	T	CM000126.1	1190557	+	NA	NA	NA	NA	NA	NA	N	N	T	T	T	T	T	T	T	N	N
SCM000126.1_1190567	A	CM000126.1	1190567	+	NA	NA	NA	NA	NA	NA	N	N	A	A	A	A	A	A	A	N	N
SCM000126.1_1190633	A	CM000126.1	1190633	+	NA	NA	NA	NA	NA	NA	N	N	A	A	A	A	A	A	A	N	N
SCM000126.1_1190646	G/A	CM000126.1	1190646	+	NA	NA	NA	NA	NA	NA	N	N	R	G	A	G	R	G	G	N	N
SCM000126.1_1196574	G/A	CM000126.1	1196574	+	NA	NA	NA	NA	NA	NA	N	N	N	G	A	N	R	N	G	N	N
SCM000126.1_1196682	C	CM000126.1	1196682	+	NA	NA	NA	NA	NA	NA	N	N	N	C	C	N	C	N	C	N	N
SCM000126.1_1196749	G	CM000126.1	1196749	+	NA	NA	NA	NA	NA	NA	N	N	N	G	G	N	G	N	G	N	N
SCM000126.1_1196791	T/C	CM000126.1	1196791	+	NA	NA	NA	NA	NA	NA	N	N	N	T	Y	N	Y	N	T	N	N
SCM000126.1_1196792	C	CM000126.1	1196792	+	NA	NA	NA	NA	NA	NA	N	N	N	C	C	N	C	N	C	N	N
SCM000126.1_1196840	C	CM000126.1	1196840	+	NA	NA	NA	NA	NA	NA	N	N	N	N	C	N	C	N	N	N	N
SCM000126.1_1196844	A	CM000126.1	1196844	+	NA	NA	NA	NA	NA	NA	N	N	N	N	A	N	A	N	N	N	N
SCM000126.1_1196846	G	CM000126.1	1196846	+	NA	NA	NA	NA	NA	NA	N	N	N	N	G	N	G	N	N	N	N
SCM000126.1_1196850	C	CM000126.1	1196850	+	NA	NA	NA	NA	NA	NA	N	N	N	N	C	N	C	N	N	N	N
SCM000126.1_1196855	C	CM000126.1	1196855	+	NA	NA	NA	NA	NA	NA	N	N	N	N	C	N	C	N	N	N	N
SCM000126.1_1196856	A	CM000126.1	1196856	+	NA	NA	NA	NA	NA	NA	N	N	N	N	A	N	A	N	N	N	N
SCM000126.1_1200804	T/C	CM000126.1	1200804	+	NA	NA	NA	NA	NA	NA	T	T	T	T	T	T	T	Y	T	C	T
SCM000126.1_1200836	G/A	CM000126.1	1200836	+	NA	NA	NA	NA	NA	NA	G	G	R	G	R	G	R	G	G	G	A
SCM000126.1_1200856	T/C	CM000126.1	1200856	+	NA	NA	NA	NA	NA	NA	T	T	T	T	T	T	T	Y	T	C	T
SCM000126.1_1200894	C/A	CM000126.1	1200894	+	NA	NA	NA	NA	NA	NA	C	C	C	C	C	C	C	M	C	A	C
SCM000126.1_1200921	G/A	CM000126.1	1200921	+	NA	NA	NA	NA	NA	NA	G	G	G	G	G	G	G	R	G	A	G
SCM000126.1_1200965	T/C	CM000126.1	1200965	+	NA	NA	NA	NA	NA	NA	T	T	Y	T	T	T	T	Y	T	C	T
SCM000126.1_1201329	C	CM000126.1	1201329	+	NA	NA	NA	NA	NA	NA	N	N	N	N	N	N	N	N	N	C	C
SCM000126.1_1206461	A/C	CM000126.1	1206461	+	NA	NA	NA	NA	NA	NA	A	A	A	A	A	N	A	M	A	M	A
SCM000126.1_1206467	G/T	CM000126.1	1206467	+	NA	NA	NA	NA	NA	NA	T	T	K	G	G	N	G	G	G	G	G
SCM000126.1_1206505	A/G	CM000126.1	1206505	+	NA	NA	NA	NA	NA	NA	A	A	A	A	A	N	A	R	A	R	A
SCM000126.1_1206553	G/A	CM000126.1	1206553	+	NA	NA	NA	NA	NA	NA	G	G	G	G	G	N	G	R	G	R	G
SCM000126.1_1206639	G/A	CM000126.1	1206639	+	NA	NA	NA	NA	NA	NA	R	G	G	G	R	N	N	G	G	G	G
SCM000126.1_1206655	G/A	CM000126.1	1206655	+	NA	NA	NA	NA	NA	NA	R	G	G	G	G	N	G	G	G	G	G
SCM000126.1_1206658	C/T	CM000126.1	1206658	+	NA	NA	NA	NA	NA	NA	Y	C	C	C	Y	N	C	C	C	C	C
SCM000126.1_1206689	G/A	CM000126.1	1206689	+	NA	NA	NA	NA	NA	NA	R	G	G	G	R	N	G	G	G	G	G
SCM000126.1_1206691	T/C	CM000126.1	1206691	+	NA	NA	NA	NA	NA	NA	Y	T	T	T	Y	N	T	T	T	T	T
SCM000126.1_1206701	T/A	CM000126.1	1206701	+	NA	NA	NA	NA	NA	NA	W	T	T	T	W	N	T	T	T	T	T
SCM000126.1_1206703	C/A	CM000126.1	1206703	+	NA	NA	NA	NA	NA	NA	M	C	C	C	M	N	C	C	C	C	C
SCM000126.1_1206733	T/A	CM000126.1	1206733	+	NA	NA	NA	NA	NA	NA	W	T	T	T	W	N	N	T	T	T	T
SCM000126.1_1206751	A/G	CM000126.1	1206751	+	NA	NA	NA	NA	NA	NA	R	A	A	A	R	N	A	A	A	A	A
SCM000126.1_1206752	C/T	CM000126.1	1206752	+	NA	NA	NA	NA	NA	NA	C	C	C	C	C	N	C	Y	C	Y	C
SCM000126.1_1206823	C/T	CM000126.1	1206823	+	NA	NA	NA	NA	NA	NA	Y	Y	Y	Y	Y	Y	Y	Y	Y	C	Y
SCM000126.1_1206835	T/C	CM000126.1	1206835	+	NA	NA	NA	NA	NA	NA	Y	Y	Y	Y	Y	Y	Y	Y	Y	T	Y
SCM000126.1_1206850	C/A/G	CM000126.1	1206850	+	NA	NA	NA	NA	NA	NA	M	S	M	S	S	M	S	S	M	C	M
SCM000126.1_1206851	T/C	CM000126.1	1206851	+	NA	NA	NA	NA	NA	NA	Y	Y	Y	Y	Y	Y	Y	Y	Y	T	Y
SCM000126.1_1206860	T/C	CM000126.1	1206860	+	NA	NA	NA	NA	NA	NA	Y	Y	Y	Y	Y	Y	Y	Y	Y	T	Y
SCM000126.1_1206890	A/G	CM000126.1	1206890	+	NA	NA	NA	NA	NA	NA	R	R	R	R	R	R	R	R	R	R	R
SCM000126.1_1206940	A/G	CM000126.1	1206940	+	NA	NA	NA	NA	NA	NA	R	R	R	R	R	R	R	R	R	R	R
SCM000126.1_1206953	C/T	CM000126.1	1206953	+	NA	NA	NA	NA	NA	NA	Y	Y	Y	Y	Y	Y	Y	Y	Y	Y	Y
SCM000126.1_1206961	C/T	CM000126.1	1206961	+	NA	NA	NA	NA	NA	NA	Y	Y	Y	Y	Y	Y	Y	Y	Y	Y	Y
SCM000126.1_1207006	C/G	CM000126.1	1207006	+	NA	NA	NA	NA	NA	NA	S	S	S	S	S	S	S	S	S	S	S
SCM000126.1_1207030	A/C	CM000126.1	1207030	+	NA	NA	NA	NA	NA	NA	M	M	M	M	M	M	M	M	M	M	M
SCM000126.1_1207039	A/G	CM000126.1	1207039	+	NA	NA	NA	NA	NA	NA	R	R	R	R	R	R	R	R	R	R	R
SCM000126.1_1207054	T/G	CM000126.1	1207054	+	NA	NA	NA	NA	NA	NA	T	T	T	T	T	T	T	T	T	K	T
SCM000126.1_1207055	A/C	CM000126.1	1207055	+	NA	NA	NA	NA	NA	NA	M	M	M	M	M	M	M	M	M	M	M
SCM000126.1_1207068	G/T	CM000126.1	1207068	+	NA	NA	NA	NA	NA	NA	K	K	K	K	K	K	K	K	K	K	K
SCM000126.1_1207089	C/T	CM000126.1	1207089	+	NA	NA	NA	NA	NA	NA	Y	Y	Y	Y	Y	Y	Y	Y	Y	Y	Y
SCM000126.1_1207090	G/A	CM000126.1	1207090	+	NA	NA	NA	NA	NA	NA	R	G	R	G	R	R	R	R	R	G	R
SCM000126.1_1207101	C/G	CM000126.1	1207101	+	NA	NA	NA	NA	NA	NA	C	C	C	C	C	C	C	C	C	S	C
SCM000126.1_1208582	A/G	CM000126.1	1208582	+	NA	NA	NA	NA	NA	NA	A	A	A	A	A	A	A	R	A	G	A
SCM000126.1_1208624	T/C	CM000126.1	1208624	+	NA	NA	NA	NA	NA	NA	T	T	T	T	T	T	T	Y	T	C	T
SCM000126.1_1208792	G/T	CM000126.1	1208792	+	NA	NA	NA	NA	NA	NA	G	G	G	G	G	G	G	K	G	T	G
SCM000126.1_1211944	G/T	CM000126.1	1211944	+	NA	NA	NA	NA	NA	NA	N	N	N	N	K	G	N	K	N	T	N
SCM000126.1_1211985	A/G	CM000126.1	1211985	+	NA	NA	NA	NA	NA	NA	N	N	N	N	R	A	N	R	N	G	N
SCM000126.1_1212000	C/G	CM000126.1	1212000	+	NA	NA	NA	NA	NA	NA	N	N	N	N	S	C	N	S	N	G	N
SCM000126.1_1212179	C	CM000126.1	1212179	+	NA	NA	NA	NA	NA	NA	N	C	N	N	N	N	N	N	N	N	N
SCM000126.1_1212191	G	CM000126.1	1212191	+	NA	NA	NA	NA	NA	NA	N	G	N	N	N	N	N	N	N	N	N
SCM000126.1_1213900	A	CM000126.1	1213900	+	NA	NA	NA	NA	NA	NA	N	A	N	N	N	N	N	A	N	N	N
SCM000126.1_1213921	G	CM000126.1	1213921	+	NA	NA	NA	NA	NA	NA	N	G	N	N	N	N	N	G	N	N	N
SCM000126.1_1213927	C	CM000126.1	1213927	+	NA	NA	NA	NA	NA	NA	N	C	N	N	N	N	N	C	N	N	N
SCM000126.1_1213935	T	CM000126.1	1213935	+	NA	NA	NA	NA	NA	NA	N	T	N	N	N	N	N	T	N	N	N
SCM000126.1_1213945	G	CM000126.1	1213945	+	NA	NA	NA	NA	NA	NA	N	G	N	N	N	N	N	G	N	N	N
SCM000126.1_1213958	T	CM000126.1	1213958	+	NA	NA	NA	NA	NA	NA	N	T	N	N	N	N	N	T	N	N	N
SCM000126.1_1213963	G	CM000126.1	1213963	+	NA	NA	NA	NA	NA	NA	N	G	N	N	N	N	N	G	N	N	N
SCM000126.1_1213998	C	CM000126.1	1213998	+	NA	NA	NA	NA	NA	NA	N	C	N	N	N	N	N	C	N	N	N
SCM000126.1_1214054	C	CM000126.1	1214054	+	NA	NA	NA	NA	NA	NA	N	N	N	N	N	N	N	C	N	N	N
SCM000126.1_1214070	G	CM000126.1	1214070	+	NA	NA	NA	NA	NA	NA	N	G	N	N	N	N	N	G	N	N	N
SCM000126.1_1214073	A	CM000126.1	1214073	+	NA	NA	NA	NA	NA	NA	N	A	N	N	N	N	N	A	N	N	N
SCM000126.1_1214077	T	CM000126.1	1214077	+	NA	NA	NA	NA	NA	NA	N	T	N	N	N	N	N	T	N	N	N
SCM000126.1_1214101	T	CM000126.1	1214101	+	NA	NA	NA	NA	NA	NA	N	T	N	N	N	N	N	T	N	N	N
SCM000126.1_1214115	G	CM000126.1	1214115	+	NA	NA	NA	NA	NA	NA	N	G	N	N	N	N	N	G	N	N	N
SCM000126.1_1219819	T/C	CM000126.1	1219819	+	NA	NA	NA	NA	NA	NA	Y	N	T	T	T	T	T	Y	T	C	T
SCM000126.1_1219890	G/A	CM000126.1	1219890	+	NA	NA	NA	NA	NA	NA	G	N	G	G	G	G	G	R	G	A	G
SCM000126.1_1219913	C/T	CM000126.1	1219913	+	NA	NA	NA	NA	NA	NA	C	N	C	C	C	C	C	Y	C	T	C
SCM000126.1_1223434	G/A	CM000126.1	1223434	+	NA	NA	NA	NA	NA	NA	G	R	G	G	G	G	G	G	G	G	G
SCM000126.1_1223442	G/A	CM000126.1	1223442	+	NA	NA	NA	NA	NA	NA	R	R	R	G	G	G	G	G	G	G	G
SCM000126.1_1223488	A/G	CM000126.1	1223488	+	NA	NA	NA	NA	NA	NA	A	R	A	A	A	A	A	A	A	A	A
SCM000126.1_1224008	T/C	CM000126.1	1224008	+	NA	NA	NA	NA	NA	NA	T	T	Y	T	T	T	N	C	T	Y	N
SCM000126.1_1224077	T/A	CM000126.1	1224077	+	NA	NA	NA	NA	NA	NA	T	T	T	T	T	T	N	W	T	W	N
SCM000126.1_1224107	A/G	CM000126.1	1224107	+	NA	NA	NA	NA	NA	NA	A	A	A	A	A	A	N	R	A	R	N
SCM000126.1_1224569	G/T	CM000126.1	1224569	+	NA	NA	NA	NA	NA	NA	T	K	K	G	G	G	G	G	G	G	G
SCM000126.1_1225771	G/A	CM000126.1	1225771	+	NA	NA	NA	NA	NA	NA	G	R	G	G	G	G	G	G	G	G	G
SCM000126.1_1227451	G	CM000126.1	1227451	+	NA	NA	NA	NA	NA	NA	G	N	N	N	N	N	N	N	N	N	G
SCM000126.1_1233834	T	CM000126.1	1233834	+	NA	NA	NA	NA	NA	NA	T	N	N	N	N	N	N	N	T	N	N
SCM000126.1_1234761	C/A	CM000126.1	1234761	+	NA	NA	NA	NA	NA	NA	C	N	C	N	N	C	N	N	N	M	N
SCM000126.1_1237168	A/G	CM000126.1	1237168	+	NA	NA	NA	NA	NA	NA	A	A	N	A	A	A	N	R	A	R	A
SCM000126.1_1238320	A/G	CM000126.1	1238320	+	NA	NA	NA	NA	NA	NA	A	R	A	A	A	A	A	R	A	G	A
SCM000126.1_1238564	A/G	CM000126.1	1238564	+	NA	NA	NA	NA	NA	NA	A	A	A	A	A	A	A	R	A	G	A
SCM000126.1_1242768	T	CM000126.1	1242768	+	NA	NA	NA	NA	NA	NA	T	T	N	T	T	T	N	T	T	N	T
SCM000126.1_1243255	C/G	CM000126.1	1243255	+	NA	NA	NA	NA	NA	NA	C	C	S	C	C	C	N	N	C	N	C
SCM000126.1_1247774	A/G	CM000126.1	1247774	+	NA	NA	NA	NA	NA	NA	A	R	G	A	A	A	A	N	A	N	A
SCM000126.1_1249412	A/C	CM000126.1	1249412	+	NA	NA	NA	NA	NA	NA	N	N	N	M	N	N	N	N	N	A	C
SCM000126.1_1249445	A/G	CM000126.1	1249445	+	NA	NA	NA	NA	NA	NA	N	N	N	R	N	N	N	N	N	A	G
SCM000126.1_1249450	A/G	CM000126.1	1249450	+	NA	NA	NA	NA	NA	NA	N	N	N	R	N	N	N	N	N	A	G
SCM000126.1_1249456	A/G	CM000126.1	1249456	+	NA	NA	NA	NA	NA	NA	N	N	N	R	N	N	N	N	N	G	A
SCM000126.1_1249467	A/G	CM000126.1	1249467	+	NA	NA	NA	NA	NA	NA	N	N	N	R	N	N	N	N	N	A	G
SCM000126.1_1249490	C/A	CM000126.1	1249490	+	NA	NA	NA	NA	NA	NA	N	N	N	M	N	N	N	N	N	C	C
SCM000126.1_1249516	T/A	CM000126.1	1249516	+	NA	NA	NA	NA	NA	NA	N	N	N	W	N	N	N	N	N	T	T
SCM000126.1_1249526	C/T	CM000126.1	1249526	+	NA	NA	NA	NA	NA	NA	N	N	N	C	N	N	N	N	N	C	Y
SCM000126.1_1249552	A	CM000126.1	1249552	+	NA	NA	NA	NA	NA	NA	A	N	A	A	A	N	A	N	N	N	A
SCM000126.1_1249553	T	CM000126.1	1249553	+	NA	NA	NA	NA	NA	NA	T	N	T	T	T	N	T	N	N	N	T
SCM000126.1_1249583	A	CM000126.1	1249583	+	NA	NA	NA	NA	NA	NA	A	N	A	A	A	N	A	N	N	N	A
SCM000126.1_1249585	A	CM000126.1	1249585	+	NA	NA	NA	NA	NA	NA	A	N	A	A	A	N	A	N	N	N	A
SCM000126.1_1249596	G	CM000126.1	1249596	+	NA	NA	NA	NA	NA	NA	G	N	G	G	G	N	G	N	N	N	G
SCM000126.1_1249776	G/A	CM000126.1	1249776	+	NA	NA	NA	NA	NA	NA	R	N	G	G	G	N	G	N	N	N	G
SCM000126.1_1250220	T/C	CM000126.1	1250220	+	NA	NA	NA	NA	NA	NA	Y	Y	Y	T	T	T	T	T	T	N	T
SCM000126.1_1251733	C	CM000126.1	1251733	+	NA	NA	NA	NA	NA	NA	N	N	N	N	N	C	N	C	N	N	C
SCM000126.1_1251757	A	CM000126.1	1251757	+	NA	NA	NA	NA	NA	NA	N	N	N	N	N	A	N	A	N	N	A
SCM000126.1_1252926	A	CM000126.1	1252926	+	NA	NA	NA	NA	NA	NA	A	A	N	A	A	A	A	A	A	N	A
SCM000126.1_1252975	A/G	CM000126.1	1252975	+	NA	NA	NA	NA	NA	NA	A	A	N	A	A	A	A	R	A	N	A
SCM000126.1_1253011	T/C	CM000126.1	1253011	+	NA	NA	NA	NA	NA	NA	T	T	N	T	T	T	T	Y	T	N	T
SCM000126.1_1253119	G/A	CM000126.1	1253119	+	NA	NA	NA	NA	NA	NA	G	G	N	G	G	G	G	R	G	N	G
SCM000126.1_1253130	T	CM000126.1	1253130	+	NA	NA	NA	NA	NA	NA	T	T	N	T	T	T	T	T	T	N	T
SCM000126.1_1253367	T/C	CM000126.1	1253367	+	NA	NA	NA	NA	NA	NA	T	N	N	T	T	N	N	T	N	Y	T
SCM000126.1_1253606	A	CM000126.1	1253606	+	NA	NA	NA	NA	NA	NA	A	N	N	A	N	N	A	N	A	N	N
SCM000126.1_1253611	G	CM000126.1	1253611	+	NA	NA	NA	NA	NA	NA	G	N	N	G	N	N	G	N	G	N	N
SCM000126.1_1254503	T/C	CM000126.1	1254503	+	NA	NA	NA	NA	NA	NA	T	T	T	T	T	T	T	Y	T	C	T
SCM000126.1_1254520	C/T	CM000126.1	1254520	+	NA	NA	NA	NA	NA	NA	C	C	C	C	C	C	C	Y	C	T	C
SCM000126.1_1254638	T/A	CM000126.1	1254638	+	NA	NA	NA	NA	NA	NA	T	W	A	T	T	T	T	T	T	T	T
SCM000126.1_1255788	A	CM000126.1	1255788	+	NA	NA	NA	NA	NA	NA	A	N	N	N	N	N	N	N	N	N	A
SCM000126.1_1269805	C/T	CM000126.1	1269805	+	NA	NA	NA	NA	NA	NA	Y	Y	Y	C	C	C	C	Y	C	T	C
SCM000126.1_1269825	T/G	CM000126.1	1269825	+	NA	NA	NA	NA	NA	NA	T	K	K	K	T	G	K	K	K	T	T
SCM000126.1_1269929	A/G	CM000126.1	1269929	+	NA	NA	NA	NA	NA	NA	R	R	R	A	A	A	A	R	A	G	A
SCM000126.1_1269948	G/A	CM000126.1	1269948	+	NA	NA	NA	NA	NA	NA	R	R	R	G	G	G	G	R	G	A	G
SCM000126.1_1270007	T/A	CM000126.1	1270007	+	NA	NA	NA	NA	NA	NA	W	W	W	T	T	T	T	W	T	A	T
SCM000126.1_1270077	C/G	CM000126.1	1270077	+	NA	NA	NA	NA	NA	NA	C	S	N	C	N	N	N	N	N	N	N
SCM000126.1_1270118	T/C	CM000126.1	1270118	+	NA	NA	NA	NA	NA	NA	T	Y	N	T	N	N	N	N	N	N	N
SCM000126.1_1270153	A/T	CM000126.1	1270153	+	NA	NA	NA	NA	NA	NA	A	W	N	A	N	N	N	N	N	N	N
SCM000126.1_1275213	C	CM000126.1	1275213	+	NA	NA	NA	NA	NA	NA	N	N	N	N	N	N	N	N	C	N	N
SCM000126.1_1275880	G	CM000126.1	1275880	+	NA	NA	NA	NA	NA	NA	N	N	N	G	N	N	N	N	N	G	N
SCM000126.1_1275885	C/A	CM000126.1	1275885	+	NA	NA	NA	NA	NA	NA	N	N	N	C	C	N	N	N	N	M	N
SCM000126.1_1276053	C	CM000126.1	1276053	+	NA	NA	NA	NA	NA	NA	C	N	N	C	N	N	N	N	N	C	N
SCM000126.1_1276098	A/G	CM000126.1	1276098	+	NA	NA	NA	NA	NA	NA	A	N	N	A	A	N	N	N	N	R	N
SCM000126.1_1276104	G	CM000126.1	1276104	+	NA	NA	NA	NA	NA	NA	G	N	N	G	N	N	N	N	N	G	N
SCM000126.1_1279113	G/A	CM000126.1	1279113	+	NA	NA	NA	NA	NA	NA	G	G	G	A	G	A	R	G	A	A	G
SCM000126.1_1279130	G/T	CM000126.1	1279130	+	NA	NA	NA	NA	NA	NA	G	G	G	T	G	T	K	K	T	T	K
SCM000126.1_1279138	T/C	CM000126.1	1279138	+	NA	NA	NA	NA	NA	NA	T	T	T	T	T	T	T	Y	T	T	T
SCM000126.1_1279143	A/T	CM000126.1	1279143	+	NA	NA	NA	NA	NA	NA	T	W	W	A	A	A	A	A	A	A	A
SCM000126.1_1279149	C/T	CM000126.1	1279149	+	NA	NA	NA	NA	NA	NA	T	Y	T	C	Y	C	Y	C	C	C	C
SCM000126.1_1279157	G/A	CM000126.1	1279157	+	NA	NA	NA	NA	NA	NA	G	G	G	G	R	G	G	G	G	G	R
SCM000126.1_1279167	A/G	CM000126.1	1279167	+	NA	NA	NA	NA	NA	NA	G	G	G	A	G	A	R	R	A	A	R
SCM000126.1_1279213	C/T	CM000126.1	1279213	+	NA	NA	NA	NA	NA	NA	C	C	C	C	Y	C	C	C	C	C	Y
SCM000126.1_1279325	C/T	CM000126.1	1279325	+	NA	NA	NA	NA	NA	NA	T	Y	T	C	Y	C	Y	Y	C	C	C
SCM000126.1_1279346	G/A	CM000126.1	1279346	+	NA	NA	NA	NA	NA	NA	G	G	G	G	R	G	G	G	G	G	R
SCM000126.1_1279367	C/T	CM000126.1	1279367	+	NA	NA	NA	NA	NA	NA	C	C	C	T	C	T	Y	Y	T	T	Y
SCM000126.1_1279373	A/G	CM000126.1	1279373	+	NA	NA	NA	NA	NA	NA	A	A	A	G	A	G	R	A	G	G	R
SCM000126.1_1279386	G/A	CM000126.1	1279386	+	NA	NA	NA	NA	NA	NA	G	G	R	G	R	G	R	R	G	G	G
SCM000126.1_1279391	C/T	CM000126.1	1279391	+	NA	NA	NA	NA	NA	NA	C	C	C	T	C	T	Y	Y	T	T	Y
SCM000126.1_1279399	A/T	CM000126.1	1279399	+	NA	NA	NA	NA	NA	NA	A	A	A	T	A	T	W	W	T	T	W
SCM000126.1_1291591	G/A	CM000126.1	1291591	+	NA	NA	NA	NA	NA	NA	G	G	G	G	R	G	G	G	G	G	G
SCM000126.1_1292278	C	CM000126.1	1292278	+	NA	NA	NA	NA	NA	NA	N	N	N	N	N	N	N	C	N	N	N
SCM000126.1_1294266	T/A	CM000126.1	1294266	+	NA	NA	NA	NA	NA	NA	T	T	T	N	N	N	N	W	N	N	W
SCM000126.1_1294267	A/G	CM000126.1	1294267	+	NA	NA	NA	NA	NA	NA	A	A	A	N	N	N	N	R	N	N	R
SCM000126.1_1294305	C/T	CM000126.1	1294305	+	NA	NA	NA	NA	NA	NA	C	C	C	N	N	N	N	Y	N	N	Y
SCM000126.1_1294313	G/A	CM000126.1	1294313	+	NA	NA	NA	NA	NA	NA	G	G	G	N	N	N	N	R	N	N	G
SCM000126.1_1294323	T/C	CM000126.1	1294323	+	NA	NA	NA	NA	NA	NA	T	T	T	N	N	N	N	Y	N	N	Y
SCM000126.1_1294339	C/T	CM000126.1	1294339	+	NA	NA	NA	NA	NA	NA	C	C	C	N	N	N	N	Y	N	N	C
SCM000126.1_1294395	A/T	CM000126.1	1294395	+	NA	NA	NA	NA	NA	NA	A	A	A	N	N	N	N	W	N	N	A
SCM000126.1_1294397	G/A	CM000126.1	1294397	+	NA	NA	NA	NA	NA	NA	G	G	G	N	N	N	N	R	N	N	R
SCM000126.1_1294431	T/A	CM000126.1	1294431	+	NA	NA	NA	NA	NA	NA	T	T	T	N	N	N	N	W	N	N	T
SCM000126.1_1294460	G/A	CM000126.1	1294460	+	NA	NA	NA	NA	NA	NA	G	G	G	N	N	N	N	R	N	N	R
SCM000126.1_1294698	G/C	CM000126.1	1294698	+	NA	NA	NA	NA	NA	NA	G	G	G	S	N	S	N	G	C	S	G
SCM000126.1_1294732	A/G	CM000126.1	1294732	+	NA	NA	NA	NA	NA	NA	A	A	A	R	N	R	N	A	G	R	A
SCM000126.1_1294863	C/T	CM000126.1	1294863	+	NA	NA	NA	NA	NA	NA	C	C	C	N	N	N	N	Y	N	N	Y
SCM000126.1_1294909	T/C	CM000126.1	1294909	+	NA	NA	NA	NA	NA	NA	T	T	T	Y	N	Y	N	T	Y	N	T
SCM000126.1_1294937	A	CM000126.1	1294937	+	NA	NA	NA	NA	NA	NA	N	N	N	A	N	A	N	N	A	A	N
SCM000126.1_1295050	G/T	CM000126.1	1295050	+	NA	NA	NA	NA	NA	NA	G	N	G	T	G	T	K	G	T	T	G
SCM000126.1_1295055	A/C	CM000126.1	1295055	+	NA	NA	NA	NA	NA	NA	A	N	A	C	A	C	M	A	C	C	A
SCM000126.1_1295079	A/G	CM000126.1	1295079	+	NA	NA	NA	NA	NA	NA	G	N	R	A	R	A	R	G	A	A	G
SCM000126.1_1295084	G/A	CM000126.1	1295084	+	NA	NA	NA	NA	NA	NA	A	N	A	G	R	G	R	R	G	G	G
SCM000126.1_1295105	T/C	CM000126.1	1295105	+	NA	NA	NA	NA	NA	NA	T	N	T	T	T	T	T	Y	T	T	T
SCM000126.1_1295117	C/T	CM000126.1	1295117	+	NA	NA	NA	NA	NA	NA	C	N	C	T	C	T	Y	C	T	T	C
SCM000126.1_1295122	G/A	CM000126.1	1295122	+	NA	NA	NA	NA	NA	NA	A	N	R	G	G	G	G	R	G	G	G
SCM000126.1_1295124	A/G	CM000126.1	1295124	+	NA	NA	NA	NA	NA	NA	A	N	A	G	A	G	R	A	G	G	A
SCM000126.1_1295129	C/T	CM000126.1	1295129	+	NA	NA	NA	NA	NA	NA	C	N	C	T	C	T	Y	C	T	T	C
SCM000126.1_1295196	C/T	CM000126.1	1295196	+	NA	NA	NA	NA	NA	NA	C	N	Y	C	Y	C	Y	C	C	C	C
SCM000126.1_1295245	C/A	CM000126.1	1295245	+	NA	NA	NA	NA	NA	NA	M	N	M	C	C	C	C	C	C	C	C
SCM000126.1_1299369	C/T	CM000126.1	1299369	+	NA	NA	NA	NA	NA	NA	C	Y	N	N	N	N	C	N	N	N	N
SCM000126.1_1300514	G/A	CM000126.1	1300514	+	NA	NA	NA	NA	NA	NA	G	N	G	G	G	G	N	R	G	G	G
SCM000126.1_1300516	G/A	CM000126.1	1300516	+	NA	NA	NA	NA	NA	NA	G	N	G	A	G	A	N	G	A	A	G
SCM000126.1_1300517	C/T	CM000126.1	1300517	+	NA	NA	NA	NA	NA	NA	C	N	C	C	C	C	N	Y	C	C	C
SCM000126.1_1300547	G/A	CM000126.1	1300547	+	NA	NA	NA	NA	NA	NA	G	N	G	G	G	G	N	R	G	G	G
SCM000126.1_1302324	G	CM000126.1	1302324	+	NA	NA	NA	NA	NA	NA	N	N	N	N	N	N	G	N	N	N	N
SCM000126.1_1302439	A	CM000126.1	1302439	+	NA	NA	NA	NA	NA	NA	N	N	N	N	N	N	A	N	N	N	N
SCM000126.1_1305400	C/G	CM000126.1	1305400	+	NA	NA	NA	NA	NA	NA	N	N	N	N	N	N	N	N	C	C	S
SCM000126.1_1307262	G	CM000126.1	1307262	+	NA	NA	NA	NA	NA	NA	N	N	N	G	G	N	N	N	N	N	N
SCM000126.1_1307292	T	CM000126.1	1307292	+	NA	NA	NA	NA	NA	NA	N	N	N	T	T	N	N	N	N	N	N
SCM000126.1_1307331	C	CM000126.1	1307331	+	NA	NA	NA	NA	NA	NA	N	N	N	C	C	N	N	N	N	N	N
SCM000126.1_1307338	G	CM000126.1	1307338	+	NA	NA	NA	NA	NA	NA	N	N	N	G	G	N	N	N	N	N	N
SCM000126.1_1314525	A/T	CM000126.1	1314525	+	NA	NA	NA	NA	NA	NA	N	A	A	N	A	A	A	W	A	A	A
SCM000126.1_1314549	T/C	CM000126.1	1314549	+	NA	NA	NA	NA	NA	NA	N	T	T	N	Y	T	T	Y	T	T	T
SCM000126.1_1314601	C/T	CM000126.1	1314601	+	NA	NA	NA	NA	NA	NA	N	T	Y	N	C	T	Y	Y	T	C	C
SCM000126.1_1314602	G/T	CM000126.1	1314602	+	NA	NA	NA	NA	NA	NA	N	G	G	N	G	G	G	K	G	G	G
SCM000126.1_1314624	G/A	CM000126.1	1314624	+	NA	NA	NA	NA	NA	NA	N	R	R	N	R	G	R	G	G	G	A
SCM000126.1_1314670	T/A	CM000126.1	1314670	+	NA	NA	NA	NA	NA	NA	N	T	T	N	W	T	W	W	T	T	T
SCM000126.1_1314677	A/G	CM000126.1	1314677	+	NA	NA	NA	NA	NA	NA	N	A	A	N	R	A	R	R	A	A	A
SCM000126.1_1314685	T/C	CM000126.1	1314685	+	NA	NA	NA	NA	NA	NA	N	T	T	N	Y	T	T	Y	T	T	T
SCM000126.1_1314688	G/A	CM000126.1	1314688	+	NA	NA	NA	NA	NA	NA	N	R	R	N	R	G	R	G	G	G	A
SCM000126.1_1314692	A/G	CM000126.1	1314692	+	NA	NA	NA	NA	NA	NA	N	A	A	N	A	A	A	R	A	A	A
SCM000126.1_1314694	A/G	CM000126.1	1314694	+	NA	NA	NA	NA	NA	NA	N	A	A	N	R	A	R	R	A	A	A
SCM000126.1_1318296	G	CM000126.1	1318296	+	NA	NA	NA	NA	NA	NA	N	N	N	N	N	N	G	N	N	N	G
SCM000126.1_1319408	G/A	CM000126.1	1319408	+	NA	NA	NA	NA	NA	NA	R	N	A	G	R	G	R	G	G	G	G
SCM000126.1_1319433	G/A	CM000126.1	1319433	+	NA	NA	NA	NA	NA	NA	G	N	R	G	R	G	R	G	G	G	G
SCM000126.1_1319435	G/A	CM000126.1	1319435	+	NA	NA	NA	NA	NA	NA	G	N	G	A	G	A	R	G	A	A	G
SCM000126.1_1319453	C/T	CM000126.1	1319453	+	NA	NA	NA	NA	NA	NA	Y	N	T	C	Y	C	Y	C	C	C	C
SCM000126.1_1319454	G/A	CM000126.1	1319454	+	NA	NA	NA	NA	NA	NA	G	N	G	A	G	A	R	G	A	A	G
SCM000126.1_1319476	C/T	CM000126.1	1319476	+	NA	NA	NA	NA	NA	NA	C	N	Y	C	Y	C	Y	C	C	C	C
SCM000126.1_1319552	T/C	CM000126.1	1319552	+	NA	NA	NA	NA	NA	NA	T	N	T	C	T	C	T	T	C	C	T
SCM000126.1_1319555	T/C	CM000126.1	1319555	+	NA	NA	NA	NA	NA	NA	T	N	T	C	T	C	Y	T	C	C	T
SCM000126.1_1319601	T/C	CM000126.1	1319601	+	NA	NA	NA	NA	NA	NA	Y	N	C	T	Y	T	Y	T	T	T	T
SCM000126.1_1322828	G/A	CM000126.1	1322828	+	NA	NA	NA	NA	NA	NA	N	N	N	N	N	N	G	R	N	G	N
SCM000126.1_1325649	A/T	CM000126.1	1325649	+	NA	NA	NA	NA	NA	NA	N	A	N	N	A	N	N	W	N	N	N
SCM000126.1_1325653	G/A	CM000126.1	1325653	+	NA	NA	NA	NA	NA	NA	N	G	R	N	R	R	A	G	N	G	G
SCM000126.1_1325675	T/C	CM000126.1	1325675	+	NA	NA	NA	NA	NA	NA	T	Y	T	N	T	T	T	T	N	T	T
SCM000126.1_1325677	A/T	CM000126.1	1325677	+	NA	NA	NA	NA	NA	NA	A	W	A	N	A	A	A	A	N	A	A
SCM000126.1_1325691	A/T	CM000126.1	1325691	+	NA	NA	NA	NA	NA	NA	A	W	A	N	A	A	W	A	N	A	A
SCM000126.1_1325701	A/G	CM000126.1	1325701	+	NA	NA	NA	NA	NA	NA	A	R	A	N	A	A	A	A	N	A	A
SCM000126.1_1325762	C/T	CM000126.1	1325762	+	NA	NA	NA	NA	NA	NA	C	Y	C	N	C	C	C	C	N	C	C
SCM000126.1_1325768	T/C	CM000126.1	1325768	+	NA	NA	NA	NA	NA	NA	T	Y	T	N	T	T	T	T	N	T	T
SCM000126.1_1325792	T/G	CM000126.1	1325792	+	NA	NA	NA	NA	NA	NA	T	K	T	N	T	T	T	T	N	T	T
SCM000126.1_1325828	T/A	CM000126.1	1325828	+	NA	NA	NA	NA	NA	NA	T	T	T	N	W	W	W	T	N	T	T
SCM000126.1_1325834	A/T	CM000126.1	1325834	+	NA	NA	NA	NA	NA	NA	W	A	W	N	W	T	W	A	N	A	A
SCM000126.1_1325835	G/C	CM000126.1	1325835	+	NA	NA	NA	NA	NA	NA	G	G	G	N	S	S	S	G	N	C	S
SCM000126.1_1330971	C	CM000126.1	1330971	+	NA	NA	NA	NA	NA	NA	N	N	N	N	N	N	N	N	C	N	C
SCM000126.1_1330982	T	CM000126.1	1330982	+	NA	NA	NA	NA	NA	NA	N	N	N	N	N	N	N	N	T	N	T
SCM000126.1_1331032	T	CM000126.1	1331032	+	NA	NA	NA	NA	NA	NA	N	N	N	N	N	N	N	N	T	N	T
SCM000126.1_1331099	T	CM000126.1	1331099	+	NA	NA	NA	NA	NA	NA	N	N	N	N	N	N	N	N	T	N	T
SCM000126.1_1331826	G/A	CM000126.1	1331826	+	NA	NA	NA	NA	NA	NA	N	N	G	G	N	N	N	R	G	N	N
SCM000126.1_1331954	C	CM000126.1	1331954	+	NA	NA	NA	NA	NA	NA	N	N	C	C	N	N	N	C	C	N	N
SCM000126.1_1331973	A/G	CM000126.1	1331973	+	NA	NA	NA	NA	NA	NA	N	N	A	A	N	N	N	R	A	N	N
SCM000126.1_1332972	G	CM000126.1	1332972	+	NA	NA	NA	NA	NA	NA	G	N	N	G	G	N	N	N	G	N	N
SCM000126.1_1333004	C	CM000126.1	1333004	+	NA	NA	NA	NA	NA	NA	C	N	N	C	C	N	N	N	C	N	N
SCM000126.1_1334925	A/G	CM000126.1	1334925	+	NA	NA	NA	NA	NA	NA	A	A	A	A	N	A	N	R	A	R	A
SCM000126.1_1334936	A/G	CM000126.1	1334936	+	NA	NA	NA	NA	NA	NA	A	R	A	A	N	A	N	R	A	R	A
SCM000126.1_1334969	G/A	CM000126.1	1334969	+	NA	NA	NA	NA	NA	NA	G	G	G	G	N	G	N	R	G	R	G
SCM000126.1_1334974	G/A	CM000126.1	1334974	+	NA	NA	NA	NA	NA	NA	G	R	G	G	N	G	N	G	G	G	G
SCM000126.1_1334978	A/G	CM000126.1	1334978	+	NA	NA	NA	NA	NA	NA	A	A	A	A	N	A	N	R	A	R	A
SCM000126.1_1334986	C/T	CM000126.1	1334986	+	NA	NA	NA	NA	NA	NA	C	Y	C	C	N	C	N	C	C	C	C
SCM000126.1_1335117	C/T	CM000126.1	1335117	+	NA	NA	NA	NA	NA	NA	C	C	Y	C	N	C	N	C	C	C	C
SCM000126.1_1336239	T	CM000126.1	1336239	+	NA	NA	NA	NA	NA	NA	N	N	N	T	N	T	N	N	T	T	T
SCM000126.1_1339229	T/C	CM000126.1	1339229	+	NA	NA	NA	NA	NA	NA	N	N	T	T	T	Y	Y	Y	Y	T	C
SCM000126.1_1339271	C/G	CM000126.1	1339271	+	NA	NA	NA	NA	NA	NA	N	N	G	S	G	N	S	C	C	C	C
SCM000126.1_1339283	G/A	CM000126.1	1339283	+	NA	NA	NA	NA	NA	NA	N	N	G	G	G	R	R	R	R	G	A
SCM000126.1_1339305	G/T	CM000126.1	1339305	+	NA	NA	NA	NA	NA	NA	N	N	T	K	T	G	K	G	G	G	G
SCM000126.1_1339322	T/C	CM000126.1	1339322	+	NA	NA	NA	NA	NA	NA	N	N	T	T	T	Y	Y	Y	Y	T	C
SCM000126.1_1339329	T/G	CM000126.1	1339329	+	NA	NA	NA	NA	NA	NA	N	N	T	T	T	K	K	K	K	T	G
SCM000126.1_1339366	C/T	CM000126.1	1339366	+	NA	NA	NA	NA	NA	NA	N	N	C	Y	Y	C	Y	C	C	C	C
SCM000126.1_1339376	T/C	CM000126.1	1339376	+	NA	NA	NA	NA	NA	NA	N	N	T	T	T	Y	Y	Y	Y	T	C
SCM000126.1_1339384	G/A	CM000126.1	1339384	+	NA	NA	NA	NA	NA	NA	N	N	G	G	G	R	R	R	R	G	A
SCM000126.1_1339408	G/T	CM000126.1	1339408	+	NA	NA	NA	NA	NA	NA	N	N	T	K	T	G	K	G	G	G	G
SCM000126.1_1339412	T/G	CM000126.1	1339412	+	NA	NA	NA	NA	NA	NA	N	N	T	T	T	K	K	K	K	T	G
SCM000126.1_1339419	A/C	CM000126.1	1339419	+	NA	NA	NA	NA	NA	NA	N	N	A	A	A	M	M	M	M	A	C
SCM000126.1_1339426	C/T	CM000126.1	1339426	+	NA	NA	NA	NA	NA	NA	N	N	C	C	C	Y	Y	Y	Y	C	T
SCM000126.1_1339431	A/G	CM000126.1	1339431	+	NA	NA	NA	NA	NA	NA	N	N	A	A	A	A	A	R	A	R	A
SCM000126.1_1339432	A/C	CM000126.1	1339432	+	NA	NA	NA	NA	NA	NA	N	N	A	A	A	M	M	M	M	A	C
SCM000126.1_1339434	A/G	CM000126.1	1339434	+	NA	NA	NA	NA	NA	NA	N	N	A	A	A	R	R	R	R	A	G
SCM000126.1_1342320	C/T	CM000126.1	1342320	+	NA	NA	NA	NA	NA	NA	C	C	C	C	N	C	C	Y	C	T	C
SCM000126.1_1342346	A/G	CM000126.1	1342346	+	NA	NA	NA	NA	NA	NA	A	R	R	A	N	A	A	G	A	G	A
SCM000126.1_1342367	T/C	CM000126.1	1342367	+	NA	NA	NA	NA	NA	NA	T	T	T	T	N	T	T	Y	T	C	T
SCM000126.1_1342462	A/G	CM000126.1	1342462	+	NA	NA	NA	NA	NA	NA	A	R	R	N	N	A	A	A	A	A	A
SCM000126.1_1342554	C/G	CM000126.1	1342554	+	NA	NA	NA	NA	NA	NA	S	S	S	C	N	C	C	C	C	C	C
SCM000126.1_1348371	G	CM000126.1	1348371	+	NA	NA	NA	NA	NA	NA	N	N	N	N	N	N	N	N	N	G	N
SCM000126.1_1348429	C	CM000126.1	1348429	+	NA	NA	NA	NA	NA	NA	N	N	N	N	N	N	N	N	N	C	N
SCM000126.1_1349128	C	CM000126.1	1349128	+	NA	NA	NA	NA	NA	NA	C	N	N	C	N	C	N	N	N	N	N
SCM000126.1_1349169	C	CM000126.1	1349169	+	NA	NA	NA	NA	NA	NA	C	N	N	C	N	C	N	N	N	N	N
SCM000126.1_1349186	G	CM000126.1	1349186	+	NA	NA	NA	NA	NA	NA	G	N	N	G	N	G	N	N	N	N	N
SCM000126.1_1350172	T	CM000126.1	1350172	+	NA	NA	NA	NA	NA	NA	N	N	N	N	T	N	N	N	N	N	N
SCM000126.1_1350198	A	CM000126.1	1350198	+	NA	NA	NA	NA	NA	NA	N	N	N	N	A	N	N	N	N	N	N
SCM000126.1_1350202	C	CM000126.1	1350202	+	NA	NA	NA	NA	NA	NA	N	N	N	N	C	N	N	N	N	N	N
SCM000126.1_1350212	T	CM000126.1	1350212	+	NA	NA	NA	NA	NA	NA	N	N	N	N	T	N	N	N	N	N	N
SCM000126.1_1350243	C	CM000126.1	1350243	+	NA	NA	NA	NA	NA	NA	N	N	N	N	C	N	N	N	N	N	N
SCM000126.1_1350248	A	CM000126.1	1350248	+	NA	NA	NA	NA	NA	NA	N	N	N	N	A	N	N	N	N	N	N
SCM000126.1_1350252	C	CM000126.1	1350252	+	NA	NA	NA	NA	NA	NA	N	N	N	N	C	N	N	N	N	N	N
SCM000126.1_1350311	G	CM000126.1	1350311	+	NA	NA	NA	NA	NA	NA	N	N	N	N	G	N	N	N	N	N	N
SCM000126.1_1350340	G	CM000126.1	1350340	+	NA	NA	NA	NA	NA	NA	N	N	N	N	G	N	N	N	N	N	N
SCM000126.1_1350415	T	CM000126.1	1350415	+	NA	NA	NA	NA	NA	NA	N	N	N	N	T	N	N	N	N	N	N
SCM000126.1_1352079	C	CM000126.1	1352079	+	NA	NA	NA	NA	NA	NA	N	N	N	N	N	N	C	N	N	N	C
SCM000126.1_1352111	C	CM000126.1	1352111	+	NA	NA	NA	NA	NA	NA	N	N	N	N	N	N	C	N	N	N	C
SCM000126.1_1352329	T	CM000126.1	1352329	+	NA	NA	NA	NA	NA	NA	N	N	N	N	N	N	T	N	N	N	T
SCM000126.1_1356486	C/G	CM000126.1	1356486	+	NA	NA	NA	NA	NA	NA	C	C	N	C	C	C	C	C	C	S	C
SCM000126.1_1356487	T/C	CM000126.1	1356487	+	NA	NA	NA	NA	NA	NA	T	T	N	T	T	T	T	T	T	Y	T
SCM000126.1_1356500	A/G	CM000126.1	1356500	+	NA	NA	NA	NA	NA	NA	A	A	N	A	A	A	A	A	A	R	A
SCM000126.1_1356512	G/C	CM000126.1	1356512	+	NA	NA	NA	NA	NA	NA	G	G	N	G	G	G	G	G	G	S	G
SCM000126.1_1356520	C/T	CM000126.1	1356520	+	NA	NA	NA	NA	NA	NA	C	C	N	Y	C	C	C	C	C	T	C
SCM000126.1_1356549	T/C	CM000126.1	1356549	+	NA	NA	NA	NA	NA	NA	T	T	N	T	T	T	T	T	T	Y	T
SCM000126.1_1356627	T/C	CM000126.1	1356627	+	NA	NA	NA	NA	NA	NA	T	T	N	T	T	T	T	T	T	Y	T
SCM000126.1_1372738	T/C	CM000126.1	1372738	+	NA	NA	NA	NA	NA	NA	N	T	T	N	N	N	N	Y	N	C	N
SCM000126.1_1372755	T	CM000126.1	1372755	+	NA	NA	NA	NA	NA	NA	N	T	T	N	N	N	N	T	N	T	N
SCM000126.1_1372870	A	CM000126.1	1372870	+	NA	NA	NA	NA	NA	NA	N	A	A	N	N	N	N	A	N	A	N
SCM000126.1_1372977	G	CM000126.1	1372977	+	NA	NA	NA	NA	NA	NA	N	G	G	N	N	N	N	G	N	G	N
SCM000126.1_1375161	A	CM000126.1	1375161	+	NA	NA	NA	NA	NA	NA	N	N	N	N	N	N	N	A	N	A	N
SCM000126.1_1376144	T/G	CM000126.1	1376144	+	NA	NA	NA	NA	NA	NA	N	T	K	N	N	N	N	K	N	N	N
SCM000126.1_1376222	C/T	CM000126.1	1376222	+	NA	NA	NA	NA	NA	NA	N	C	C	N	N	N	N	Y	N	N	N
SCM000126.1_1376306	A/T	CM000126.1	1376306	+	NA	NA	NA	NA	NA	NA	N	A	A	N	N	N	N	T	N	N	N
SCM000126.1_1376309	G/A	CM000126.1	1376309	+	NA	NA	NA	NA	NA	NA	N	R	G	N	N	N	N	G	N	N	N
SCM000126.1_1376359	A/G	CM000126.1	1376359	+	NA	NA	NA	NA	NA	NA	N	R	A	N	N	N	N	A	N	N	N
SCM000126.1_1378363	T/A	CM000126.1	1378363	+	NA	NA	NA	NA	NA	NA	N	W	N	N	N	N	N	N	N	T	N
SCM000126.1_1378446	A	CM000126.1	1378446	+	NA	NA	NA	NA	NA	NA	N	A	N	N	N	N	N	N	N	A	N
SCM000126.1_1379226	G/A	CM000126.1	1379226	+	NA	NA	NA	NA	NA	NA	N	A	R	N	N	N	N	G	N	G	N
SCM000126.1_1384981	T	CM000126.1	1384981	+	NA	NA	NA	NA	NA	NA	N	N	N	T	T	N	T	N	N	N	T
SCM000126.1_1385008	T	CM000126.1	1385008	+	NA	NA	NA	NA	NA	NA	N	N	N	T	T	N	T	N	N	N	T
SCM000126.1_1385025	G/C	CM000126.1	1385025	+	NA	NA	NA	NA	NA	NA	N	N	N	G	G	N	C	S	N	N	G
SCM000126.1_1385026	T	CM000126.1	1385026	+	NA	NA	NA	NA	NA	NA	N	N	N	T	T	N	T	T	N	N	T
SCM000126.1_1385027	T	CM000126.1	1385027	+	NA	NA	NA	NA	NA	NA	N	N	N	T	T	N	T	T	N	N	T
SCM000126.1_1385058	A	CM000126.1	1385058	+	NA	NA	NA	NA	NA	NA	N	N	N	A	A	N	A	A	N	N	A
SCM000126.1_1385059	A	CM000126.1	1385059	+	NA	NA	NA	NA	NA	NA	N	N	N	A	A	N	A	A	N	N	A
SCM000126.1_1385084	A	CM000126.1	1385084	+	NA	NA	NA	NA	NA	NA	N	N	N	A	A	N	A	N	N	N	A
SCM000126.1_1385089	C/T	CM000126.1	1385089	+	NA	NA	NA	NA	NA	NA	N	N	N	C	C	N	T	Y	N	N	C
SCM000126.1_1385113	T	CM000126.1	1385113	+	NA	NA	NA	NA	NA	NA	N	N	N	T	T	N	T	T	N	N	T
SCM000126.1_1385122	C/T	CM000126.1	1385122	+	NA	NA	NA	NA	NA	NA	N	N	N	C	C	N	T	Y	N	N	C
SCM000126.1_1385125	G	CM000126.1	1385125	+	NA	NA	NA	NA	NA	NA	N	N	N	G	G	N	G	G	N	N	G
SCM000126.1_1385145	A	CM000126.1	1385145	+	NA	NA	NA	NA	NA	NA	N	N	N	A	A	N	A	A	N	N	A
SCM000126.1_1385150	G	CM000126.1	1385150	+	NA	NA	NA	NA	NA	NA	N	N	N	G	G	N	G	G	N	N	G
SCM000126.1_1385153	A	CM000126.1	1385153	+	NA	NA	NA	NA	NA	NA	N	N	N	A	A	N	A	A	N	N	A
SCM000126.1_1385160	G	CM000126.1	1385160	+	NA	NA	NA	NA	NA	NA	N	N	N	G	G	N	G	G	N	N	G
SCM000126.1_1402855	C/A	CM000126.1	1402855	+	NA	NA	NA	NA	NA	NA	M	N	N	C	C	C	C	N	C	N	N
SCM000126.1_1402972	T	CM000126.1	1402972	+	NA	NA	NA	NA	NA	NA	T	N	N	T	T	T	T	N	T	N	N
SCM000126.1_1402977	G/A	CM000126.1	1402977	+	NA	NA	NA	NA	NA	NA	R	N	N	G	R	G	A	N	G	N	N
SCM000126.1_1403010	C/T	CM000126.1	1403010	+	NA	NA	NA	NA	NA	NA	Y	N	N	C	C	C	C	N	C	N	N
SCM000126.1_1403123	G/T	CM000126.1	1403123	+	NA	NA	NA	NA	NA	NA	N	K	N	G	G	N	N	N	N	N	N
SCM000126.1_1403178	G/T	CM000126.1	1403178	+	NA	NA	NA	NA	NA	NA	N	G	N	G	T	N	N	N	N	N	N
SCM000126.1_1406872	A/G	CM000126.1	1406872	+	NA	NA	NA	NA	NA	NA	R	A	A	A	R	A	A	R	A	A	G
SCM000126.1_1407643	A	CM000126.1	1407643	+	NA	NA	NA	NA	NA	NA	N	N	N	N	A	N	N	N	N	N	N
SCM000126.1_1408083	T/C	CM000126.1	1408083	+	NA	NA	NA	NA	NA	NA	T	T	T	T	T	T	T	Y	T	T	T
SCM000126.1_1408147	A/T	CM000126.1	1408147	+	NA	NA	NA	NA	NA	NA	T	W	W	A	A	A	A	A	A	A	A
SCM000126.1_1408234	G/A	CM000126.1	1408234	+	NA	NA	NA	NA	NA	NA	G	G	G	G	R	G	G	R	G	G	A
SCM000126.1_1408245	G/C	CM000126.1	1408245	+	NA	NA	NA	NA	NA	NA	G	G	S	S	G	G	S	G	G	G	G
SCM000126.1_1408341	T/C	CM000126.1	1408341	+	NA	NA	NA	NA	NA	NA	T	T	T	T	Y	T	T	Y	T	T	C
SCM000126.1_1416491	A/G	CM000126.1	1416491	+	NA	NA	NA	NA	NA	NA	N	N	N	N	G	R	N	R	N	A	N
SCM000126.1_1422359	C/T	CM000126.1	1422359	+	NA	NA	NA	NA	NA	NA	C	C	C	C	Y	C	Y	T	C	C	Y
SCM000126.1_1422568	A/G	CM000126.1	1422568	+	NA	NA	NA	NA	NA	NA	A	A	A	A	R	A	A	G	A	A	R
SCM000126.1_1424245	A/G	CM000126.1	1424245	+	NA	NA	NA	NA	NA	NA	R	N	N	A	N	N	N	N	R	N	R
SCM000126.1_1424337	T/A	CM000126.1	1424337	+	NA	NA	NA	NA	NA	NA	W	N	N	T	N	N	N	N	W	N	W
SCM000126.1_1424338	G/A	CM000126.1	1424338	+	NA	NA	NA	NA	NA	NA	R	N	N	G	N	N	N	N	R	N	R
SCM000126.1_1426670	C/T	CM000126.1	1426670	+	NA	NA	NA	NA	NA	NA	C	C	N	C	N	N	N	Y	N	N	Y
SCM000126.1_1426753	T/A	CM000126.1	1426753	+	NA	NA	NA	NA	NA	NA	W	W	N	T	N	N	N	T	N	N	T
SCM000126.1_1426800	T/C	CM000126.1	1426800	+	NA	NA	NA	NA	NA	NA	T	T	N	T	N	N	N	Y	N	N	Y
SCM000126.1_1436557	G/A	CM000126.1	1436557	+	NA	NA	NA	NA	NA	NA	G	G	R	G	R	G	R	G	G	G	G
SCM000126.1_1436620	G/A	CM000126.1	1436620	+	NA	NA	NA	NA	NA	NA	R	R	A	G	R	G	R	G	G	G	G
SCM000126.1_1439818	A/G	CM000126.1	1439818	+	NA	NA	NA	NA	NA	NA	N	N	N	A	R	A	R	A	A	A	A
SCM000126.1_1439831	G/A	CM000126.1	1439831	+	NA	NA	NA	NA	NA	NA	N	N	N	G	R	G	R	G	G	G	G
SCM000126.1_1439843	C/A	CM000126.1	1439843	+	NA	NA	NA	NA	NA	NA	N	N	N	C	M	C	M	C	C	C	C
SCM000126.1_1439873	G/A	CM000126.1	1439873	+	NA	NA	NA	NA	NA	NA	N	N	N	G	R	G	R	G	G	G	G
SCM000126.1_1439885	A/C	CM000126.1	1439885	+	NA	NA	NA	NA	NA	NA	N	N	N	A	C	A	M	M	A	A	C
SCM000126.1_1439903	A	CM000126.1	1439903	+	NA	NA	NA	NA	NA	NA	N	N	N	A	A	A	A	A	A	A	A
SCM000126.1_1440021	T/C	CM000126.1	1440021	+	NA	NA	NA	NA	NA	NA	N	N	N	T	Y	T	Y	T	T	T	T
SCM000126.1_1440076	C/A	CM000126.1	1440076	+	NA	NA	NA	NA	NA	NA	N	N	N	C	M	C	M	C	C	C	C
SCM000126.1_1440080	T/C	CM000126.1	1440080	+	NA	NA	NA	NA	NA	NA	N	N	N	T	Y	T	Y	T	T	T	T
SCM000126.1_1440105	A/C	CM000126.1	1440105	+	NA	NA	NA	NA	NA	NA	N	N	N	A	C	A	M	M	A	A	C
SCM000126.1_1441621	C	CM000126.1	1441621	+	NA	NA	NA	NA	NA	NA	N	N	N	N	C	N	N	C	N	N	N
SCM000126.1_1441771	A	CM000126.1	1441771	+	NA	NA	NA	NA	NA	NA	N	N	N	N	A	N	N	A	N	N	N
SCM000126.1_1441798	T	CM000126.1	1441798	+	NA	NA	NA	NA	NA	NA	N	N	N	N	T	N	N	T	N	N	N
SCM000126.1_1443859	C/T	CM000126.1	1443859	+	NA	NA	NA	NA	NA	NA	C	C	C	C	T	C	C	Y	C	C	T
SCM000126.1_1443894	C/T	CM000126.1	1443894	+	NA	NA	NA	NA	NA	NA	T	T	Y	C	C	C	C	C	C	C	C
SCM000126.1_1443971	T/A	CM000126.1	1443971	+	NA	NA	NA	NA	NA	NA	T	T	T	A	T	A	W	T	A	A	T
SCM000126.1_1443972	C/A	CM000126.1	1443972	+	NA	NA	NA	NA	NA	NA	C	C	C	A	C	A	M	C	A	A	C
SCM000126.1_1449885	C/T	CM000126.1	1449885	+	NA	NA	NA	NA	NA	NA	N	C	N	N	N	C	N	T	N	C	Y
SCM000126.1_1452685	G/A	CM000126.1	1452685	+	NA	NA	NA	NA	NA	NA	G	N	G	N	N	N	N	N	N	G	R
SCM000126.1_1452719	A/T	CM000126.1	1452719	+	NA	NA	NA	NA	NA	NA	A	N	A	N	N	N	N	N	N	A	W
SCM000126.1_1452765	A/T	CM000126.1	1452765	+	NA	NA	NA	NA	NA	NA	A	N	A	N	N	N	N	N	N	A	W
SCM000126.1_1452783	T/C	CM000126.1	1452783	+	NA	NA	NA	NA	NA	NA	T	N	T	N	N	N	N	N	N	T	Y
SCM000126.1_1453544	C/T	CM000126.1	1453544	+	NA	NA	NA	NA	NA	NA	C	N	C	N	N	Y	N	N	C	N	N
SCM000126.1_1455277	C	CM000126.1	1455277	+	NA	NA	NA	NA	NA	NA	N	N	N	N	C	N	C	N	N	N	N
SCM000126.1_1455297	T	CM000126.1	1455297	+	NA	NA	NA	NA	NA	NA	N	N	N	N	T	N	T	N	N	N	N
SCM000126.1_1455408	C	CM000126.1	1455408	+	NA	NA	NA	NA	NA	NA	N	N	N	N	C	N	C	N	N	N	N
SCM000126.1_1459202	G/C	CM000126.1	1459202	+	NA	NA	NA	NA	NA	NA	G	G	N	N	N	N	N	S	G	G	N
SCM000126.1_1464413	T/C	CM000126.1	1464413	+	NA	NA	NA	NA	NA	NA	T	T	T	T	Y	T	Y	Y	T	T	C
SCM000126.1_1465428	G/A	CM000126.1	1465428	+	NA	NA	NA	NA	NA	NA	G	G	R	G	R	G	G	R	G	G	G
SCM000126.1_1466065	C/T	CM000126.1	1466065	+	NA	NA	NA	NA	NA	NA	Y	C	C	C	C	C	C	C	C	C	C
SCM000126.1_1466124	C/T	CM000126.1	1466124	+	NA	NA	NA	NA	NA	NA	C	C	Y	C	Y	C	C	Y	C	C	C
SCM000126.1_1469378	T/C	CM000126.1	1469378	+	NA	NA	NA	NA	NA	NA	T	T	T	N	T	T	T	Y	T	T	T
SCM000126.1_1469386	C/T	CM000126.1	1469386	+	NA	NA	NA	NA	NA	NA	C	Y	C	N	Y	C	C	Y	C	C	C
SCM000126.1_1469400	T/C	CM000126.1	1469400	+	NA	NA	NA	NA	NA	NA	T	Y	T	N	Y	T	T	Y	T	T	T
SCM000126.1_1469421	C/T	CM000126.1	1469421	+	NA	NA	NA	NA	NA	NA	C	Y	C	N	Y	C	C	C	C	C	C
SCM000126.1_1469429	C/G	CM000126.1	1469429	+	NA	NA	NA	NA	NA	NA	C	S	C	N	G	C	C	G	C	C	S
SCM000126.1_1469469	A/G	CM000126.1	1469469	+	NA	NA	NA	NA	NA	NA	A	R	A	N	G	A	A	G	A	A	R
SCM000126.1_1469476	C/T	CM000126.1	1469476	+	NA	NA	NA	NA	NA	NA	C	C	C	N	C	C	C	Y	C	C	C
SCM000126.1_1469483	A/G	CM000126.1	1469483	+	NA	NA	NA	NA	NA	NA	A	R	A	N	R	A	A	A	A	A	A
SCM000126.1_1469487	G/C	CM000126.1	1469487	+	NA	NA	NA	NA	NA	NA	G	S	G	N	S	G	G	G	G	G	G
SCM000126.1_1469501	C/T	CM000126.1	1469501	+	NA	NA	NA	NA	NA	NA	C	C	C	N	C	C	C	Y	C	C	C
SCM000126.1_1469505	C/T	CM000126.1	1469505	+	NA	NA	NA	NA	NA	NA	C	C	C	N	Y	C	C	C	C	C	Y
SCM000126.1_1469535	C/T	CM000126.1	1469535	+	NA	NA	NA	NA	NA	NA	C	Y	C	N	Y	C	C	Y	C	C	C
SCM000126.1_1469539	G/A	CM000126.1	1469539	+	NA	NA	NA	NA	NA	NA	G	R	G	N	R	G	N	G	G	G	G
SCM000126.1_1469546	T/C	CM000126.1	1469546	+	NA	NA	NA	NA	NA	NA	T	Y	T	N	C	T	T	C	T	T	Y
SCM000126.1_1469570	C/T	CM000126.1	1469570	+	NA	NA	NA	NA	NA	NA	C	C	C	N	Y	C	C	C	C	C	Y
SCM000126.1_1471723	C/T	CM000126.1	1471723	+	NA	NA	NA	NA	NA	NA	N	C	N	N	Y	C	N	C	C	C	Y
SCM000126.1_1471859	A/T	CM000126.1	1471859	+	NA	NA	NA	NA	NA	NA	N	A	N	N	W	A	N	A	A	A	A
SCM000126.1_1475635	C	CM000126.1	1475635	+	NA	NA	NA	NA	NA	NA	N	N	N	N	N	N	C	N	N	N	C
SCM000126.1_1478381	G	CM000126.1	1478381	+	NA	NA	NA	NA	NA	NA	N	N	G	N	G	N	N	N	N	N	N
SCM000126.1_1478457	T	CM000126.1	1478457	+	NA	NA	NA	NA	NA	NA	N	N	T	N	T	N	N	N	N	N	N
SCM000126.1_1478504	T	CM000126.1	1478504	+	NA	NA	NA	NA	NA	NA	N	N	T	N	T	N	N	N	N	N	N
SCM000126.1_1488161	G/A	CM000126.1	1488161	+	NA	NA	NA	NA	NA	NA	G	N	G	R	N	N	N	N	G	G	N
SCM000126.1_1494364	A/G	CM000126.1	1494364	+	NA	NA	NA	NA	NA	NA	A	A	A	A	R	A	R	R	A	A	G
SCM000126.1_1496788	T/C	CM000126.1	1496788	+	NA	NA	NA	NA	NA	NA	T	T	T	T	Y	T	Y	Y	T	T	N
SCM000126.1_1499890	G/A	CM000126.1	1499890	+	NA	NA	NA	NA	NA	NA	G	G	G	G	R	G	G	G	G	G	G
SCM000126.1_1504082	T/C	CM000126.1	1504082	+	NA	NA	NA	NA	NA	NA	T	N	T	N	T	T	T	Y	T	T	T
SCM000126.1_1504117	G/A	CM000126.1	1504117	+	NA	NA	NA	NA	NA	NA	R	N	G	N	A	G	R	R	G	G	A
SCM000126.1_1504207	G/A	CM000126.1	1504207	+	NA	NA	NA	NA	NA	NA	G	N	N	N	R	N	G	G	N	N	G
SCM000126.1_1504231	G	CM000126.1	1504231	+	NA	NA	NA	NA	NA	NA	G	N	N	N	G	N	G	G	N	N	G
SCM000126.1_1504259	G	CM000126.1	1504259	+	NA	NA	NA	NA	NA	NA	G	N	N	N	G	N	G	G	N	N	G
SCM000126.1_1504260	T	CM000126.1	1504260	+	NA	NA	NA	NA	NA	NA	T	N	N	N	T	N	T	T	N	N	T
SCM000126.1_1504273	T/A	CM000126.1	1504273	+	NA	NA	NA	NA	NA	NA	T	N	T	N	T	N	T	W	T	T	T
SCM000126.1_1504300	C/T	CM000126.1	1504300	+	NA	NA	NA	NA	NA	NA	Y	N	C	N	T	N	Y	Y	C	C	T
SCM000126.1_1504313	C/T	CM000126.1	1504313	+	NA	NA	NA	NA	NA	NA	Y	N	C	N	T	N	Y	Y	C	C	T
SCM000126.1_1504337	A/C	CM000126.1	1504337	+	NA	NA	NA	NA	NA	NA	A	N	A	N	N	A	A	M	A	A	N
SCM000126.1_1505507	A/C	CM000126.1	1505507	+	NA	NA	NA	NA	NA	NA	A	A	M	A	C	A	C	C	A	A	C
SCM000126.1_1505527	C/T	CM000126.1	1505527	+	NA	NA	NA	NA	NA	NA	C	C	C	C	T	C	T	T	C	C	T
SCM000126.1_1516087	G/A	CM000126.1	1516087	+	NA	NA	NA	NA	NA	NA	N	N	R	R	N	N	N	G	N	N	R
SCM000126.1_1516105	C/T	CM000126.1	1516105	+	NA	NA	NA	NA	NA	NA	N	N	Y	Y	N	N	N	C	N	N	Y
SCM000126.1_1516145	G/A	CM000126.1	1516145	+	NA	NA	NA	NA	NA	NA	N	N	R	R	N	N	N	G	N	N	R
SCM000126.1_1516168	G/A	CM000126.1	1516168	+	NA	NA	NA	NA	NA	NA	N	N	R	R	N	N	N	G	N	N	R
SCM000126.1_1516202	C/T	CM000126.1	1516202	+	NA	NA	NA	NA	NA	NA	N	N	Y	Y	N	N	N	C	N	N	Y
SCM000126.1_1516203	G/A	CM000126.1	1516203	+	NA	NA	NA	NA	NA	NA	N	N	R	R	N	N	N	G	N	N	R
SCM000126.1_1516217	C/G	CM000126.1	1516217	+	NA	NA	NA	NA	NA	NA	N	N	S	S	N	N	N	C	N	N	S
SCM000126.1_1516252	G/A	CM000126.1	1516252	+	NA	NA	NA	NA	NA	NA	N	N	R	R	N	N	N	G	N	N	R
SCM000126.1_1519467	G/A	CM000126.1	1519467	+	NA	NA	NA	NA	NA	NA	G	G	G	G	R	G	R	R	G	G	R
SCM000126.1_1519508	A/G	CM000126.1	1519508	+	NA	NA	NA	NA	NA	NA	A	A	A	A	R	A	R	R	A	A	R
SCM000126.1_1519551	A/T	CM000126.1	1519551	+	NA	NA	NA	NA	NA	NA	A	A	A	A	W	A	W	W	A	A	W
SCM000126.1_1519569	C/T	CM000126.1	1519569	+	NA	NA	NA	NA	NA	NA	C	C	C	C	C	C	C	Y	C	C	C
SCM000126.1_1519591	G	CM000126.1	1519591	+	NA	NA	NA	NA	NA	NA	N	N	N	N	G	N	G	G	N	N	G
SCM000126.1_1519694	C/T	CM000126.1	1519694	+	NA	NA	NA	NA	NA	NA	C	C	C	C	T	C	T	T	C	C	T
SCM000126.1_1520135	T/A	CM000126.1	1520135	+	NA	NA	NA	NA	NA	NA	T	T	T	T	T	T	T	W	T	T	T
SCM000126.1_1520159	C/A	CM000126.1	1520159	+	NA	NA	NA	NA	NA	NA	C	C	C	C	C	C	C	M	C	C	C
SCM000126.1_1520212	T/C	CM000126.1	1520212	+	NA	NA	NA	NA	NA	NA	T	T	T	T	T	T	T	Y	T	T	T
SCM000126.1_1520240	C/T	CM000126.1	1520240	+	NA	NA	NA	NA	NA	NA	C	C	C	C	T	C	Y	Y	C	C	T
SCM000126.1_1520241	T/C	CM000126.1	1520241	+	NA	NA	NA	NA	NA	NA	T	T	T	T	T	T	T	Y	T	T	T
SCM000126.1_1526510	C/T	CM000126.1	1526510	+	NA	NA	NA	NA	NA	NA	Y	C	C	Y	C	Y	C	C	Y	C	C
SCM000126.1_1526521	G/A	CM000126.1	1526521	+	NA	NA	NA	NA	NA	NA	G	G	G	G	R	G	G	G	G	G	R
SCM000126.1_1526611	G/A	CM000126.1	1526611	+	NA	NA	NA	NA	NA	NA	G	G	G	G	R	G	G	G	G	G	R
SCM000126.1_1526632	T/A	CM000126.1	1526632	+	NA	NA	NA	NA	NA	NA	T	T	T	W	T	W	W	W	T	W	W
SCM000126.1_1526655	T/A	CM000126.1	1526655	+	NA	NA	NA	NA	NA	NA	T	T	T	W	T	W	W	W	T	W	W
SCM000126.1_1526675	C/A	CM000126.1	1526675	+	NA	NA	NA	NA	NA	NA	C	C	C	M	C	M	C	C	C	C	M
SCM000126.1_1526680	C/T	CM000126.1	1526680	+	NA	NA	NA	NA	NA	NA	C	C	C	C	C	C	Y	C	C	C	C
SCM000126.1_1526681	G/A	CM000126.1	1526681	+	NA	NA	NA	NA	NA	NA	G	G	G	G	G	G	G	R	G	R	G
SCM000126.1_1526685	C/T	CM000126.1	1526685	+	NA	NA	NA	NA	NA	NA	Y	C	C	Y	Y	C	Y	C	Y	C	Y
SCM000126.1_1526686	G/A	CM000126.1	1526686	+	NA	NA	NA	NA	NA	NA	G	G	G	R	G	R	G	R	G	G	R
SCM000126.1_1533494	T	CM000126.1	1533494	+	NA	NA	NA	NA	NA	NA	T	N	N	N	T	N	T	T	N	N	T
SCM000126.1_1533509	T	CM000126.1	1533509	+	NA	NA	NA	NA	NA	NA	T	N	N	N	T	N	T	T	N	N	T
SCM000126.1_1545900	T/C	CM000126.1	1545900	+	NA	NA	NA	NA	NA	NA	N	N	N	T	N	N	Y	Y	N	N	N
SCM000126.1_1545963	A/G	CM000126.1	1545963	+	NA	NA	NA	NA	NA	NA	N	N	N	A	N	N	R	R	N	N	N
SCM000126.1_1546180	C/T	CM000126.1	1546180	+	NA	NA	NA	NA	NA	NA	Y	N	N	N	N	N	N	N	N	N	C
SCM000126.1_1546181	G/C	CM000126.1	1546181	+	NA	NA	NA	NA	NA	NA	S	N	N	N	N	N	N	N	N	N	G
SCM000126.1_1546275	T	CM000126.1	1546275	+	NA	NA	NA	NA	NA	NA	T	N	N	N	N	N	N	N	N	N	N
SCM000126.1_1546322	G/A	CM000126.1	1546322	+	NA	NA	NA	NA	NA	NA	R	N	N	N	N	N	N	N	N	N	G
SCM000126.1_1547284	A/G	CM000126.1	1547284	+	NA	NA	NA	NA	NA	NA	A	A	A	A	A	A	A	R	A	G	A
SCM000126.1_1547411	G	CM000126.1	1547411	+	NA	NA	NA	NA	NA	NA	N	N	N	N	N	N	G	G	N	N	N
SCM000126.1_1547490	C	CM000126.1	1547490	+	NA	NA	NA	NA	NA	NA	N	N	N	N	N	N	C	C	N	N	N
SCM000126.1_1547524	A	CM000126.1	1547524	+	NA	NA	NA	NA	NA	NA	N	N	N	N	N	N	A	A	N	N	N
SCM000126.1_1547528	C	CM000126.1	1547528	+	NA	NA	NA	NA	NA	NA	N	N	N	N	N	N	C	C	N	N	N
SCM000126.1_1547559	T	CM000126.1	1547559	+	NA	NA	NA	NA	NA	NA	N	N	N	N	N	N	T	T	N	N	N
SCM000126.1_1554491	T/C	CM000126.1	1554491	+	NA	NA	NA	NA	NA	NA	T	T	T	T	T	T	Y	C	T	C	T
SCM000126.1_1554519	C/T	CM000126.1	1554519	+	NA	NA	NA	NA	NA	NA	C	C	C	C	C	C	C	C	C	C	Y
SCM000126.1_1554606	T/C	CM000126.1	1554606	+	NA	NA	NA	NA	NA	NA	T	T	T	T	T	T	Y	C	T	C	T
SCM000126.1_1554607	A/G	CM000126.1	1554607	+	NA	NA	NA	NA	NA	NA	A	A	A	A	A	A	R	G	A	G	A
SCM000126.1_1554658	G/A	CM000126.1	1554658	+	NA	NA	NA	NA	NA	NA	G	G	G	G	R	G	G	R	G	G	G
SCM000126.1_1554670	C/G	CM000126.1	1554670	+	NA	NA	NA	NA	NA	NA	C	C	C	C	C	C	C	S	C	C	C
SCM000126.1_1556233	A/T	CM000126.1	1556233	+	NA	NA	NA	NA	NA	NA	A	W	A	A	A	A	A	T	A	T	A
SCM000126.1_1563409	A/T	CM000126.1	1563409	+	NA	NA	NA	NA	NA	NA	N	N	N	N	W	N	N	N	W	N	N
SCM000126.1_1563413	G	CM000126.1	1563413	+	NA	NA	NA	NA	NA	NA	N	N	N	N	G	N	N	N	G	N	N
SCM000126.1_1563487	G	CM000126.1	1563487	+	NA	NA	NA	NA	NA	NA	N	N	N	N	G	N	N	N	G	N	N
SCM000126.1_1563563	A/G	CM000126.1	1563563	+	NA	NA	NA	NA	NA	NA	N	N	A	A	A	R	N	N	A	N	A
SCM000126.1_1563581	C/T	CM000126.1	1563581	+	NA	NA	NA	NA	NA	NA	N	N	C	C	C	Y	N	N	Y	N	C
SCM000126.1_1563615	T/C	CM000126.1	1563615	+	NA	NA	NA	NA	NA	NA	N	N	T	T	T	Y	N	N	Y	N	T
SCM000126.1_1563632	T/C	CM000126.1	1563632	+	NA	NA	NA	NA	NA	NA	N	N	T	T	T	Y	N	N	T	N	T
SCM000126.1_1563634	T/C	CM000126.1	1563634	+	NA	NA	NA	NA	NA	NA	N	N	T	T	T	Y	N	N	Y	N	T
SCM000126.1_1563664	A/T	CM000126.1	1563664	+	NA	NA	NA	NA	NA	NA	N	N	A	A	A	W	N	N	W	N	A
SCM000126.1_1563670	C/T	CM000126.1	1563670	+	NA	NA	NA	NA	NA	NA	N	N	C	C	C	Y	N	N	Y	N	C
SCM000126.1_1563683	C/A	CM000126.1	1563683	+	NA	NA	NA	NA	NA	NA	N	N	C	C	C	M	N	N	M	N	C
SCM000126.1_1563685	T/G	CM000126.1	1563685	+	NA	NA	NA	NA	NA	NA	N	N	T	T	T	K	N	N	K	N	T
SCM000126.1_1563686	A/T	CM000126.1	1563686	+	NA	NA	NA	NA	NA	NA	N	N	A	A	W	A	N	N	A	N	T
SCM000126.1_1563690	T/G	CM000126.1	1563690	+	NA	NA	NA	NA	NA	NA	N	N	T	T	T	K	N	N	K	N	T
SCM000126.1_1563703	T/C	CM000126.1	1563703	+	NA	NA	NA	NA	NA	NA	N	N	T	T	T	Y	N	N	Y	N	T
SCM000126.1_1563711	T/G	CM000126.1	1563711	+	NA	NA	NA	NA	NA	NA	N	N	T	T	T	K	N	N	K	N	T
SCM000126.1_1563714	T/C	CM000126.1	1563714	+	NA	NA	NA	NA	NA	NA	N	N	T	T	T	Y	N	N	Y	N	T
SCM000126.1_1563722	C	CM000126.1	1563722	+	NA	NA	NA	NA	NA	NA	N	N	C	C	C	C	N	N	C	N	C
SCM000126.1_1564646	C	CM000126.1	1564646	+	NA	NA	NA	NA	NA	NA	N	N	N	C	N	N	N	C	C	N	N
SCM000126.1_1564647	T	CM000126.1	1564647	+	NA	NA	NA	NA	NA	NA	N	N	N	T	N	N	N	T	T	N	N
SCM000126.1_1564659	T	CM000126.1	1564659	+	NA	NA	NA	NA	NA	NA	N	N	N	T	N	N	N	T	T	N	N
SCM000126.1_1564674	C	CM000126.1	1564674	+	NA	NA	NA	NA	NA	NA	N	N	N	C	N	N	N	C	C	N	N
SCM000126.1_1564675	T	CM000126.1	1564675	+	NA	NA	NA	NA	NA	NA	N	N	N	T	N	N	N	N	T	N	N
SCM000126.1_1564701	T	CM000126.1	1564701	+	NA	NA	NA	NA	NA	NA	N	N	N	T	N	N	N	T	T	N	N
SCM000126.1_1564704	G	CM000126.1	1564704	+	NA	NA	NA	NA	NA	NA	N	N	N	G	N	N	N	G	G	N	N
SCM000126.1_1564715	G	CM000126.1	1564715	+	NA	NA	NA	NA	NA	NA	N	N	N	G	N	N	N	G	G	N	N
SCM000126.1_1564724	C	CM000126.1	1564724	+	NA	NA	NA	NA	NA	NA	N	N	N	C	N	N	N	C	C	N	N
SCM000126.1_1564736	C	CM000126.1	1564736	+	NA	NA	NA	NA	NA	NA	N	N	N	C	N	N	N	N	C	N	N
SCM000126.1_1564749	A	CM000126.1	1564749	+	NA	NA	NA	NA	NA	NA	N	N	N	A	N	N	N	A	A	N	N
SCM000126.1_1564761	T	CM000126.1	1564761	+	NA	NA	NA	NA	NA	NA	N	N	N	T	N	N	N	T	T	N	N
SCM000126.1_1564763	G	CM000126.1	1564763	+	NA	NA	NA	NA	NA	NA	N	N	N	G	N	N	N	G	G	N	N
SCM000126.1_1564777	C	CM000126.1	1564777	+	NA	NA	NA	NA	NA	NA	N	N	N	C	N	N	N	C	C	N	N
SCM000126.1_1570034	T/C	CM000126.1	1570034	+	NA	NA	NA	NA	NA	NA	Y	T	T	T	C	T	C	C	T	T	C
SCM000126.1_1570047	G/A	CM000126.1	1570047	+	NA	NA	NA	NA	NA	NA	R	G	G	G	A	G	A	A	G	G	A
SCM000126.1_1570138	C/T	CM000126.1	1570138	+	NA	NA	NA	NA	NA	NA	Y	C	C	C	T	C	T	T	C	C	T
SCM000126.1_1570139	G/A	CM000126.1	1570139	+	NA	NA	NA	NA	NA	NA	R	G	G	G	A	G	A	A	G	G	A
SCM000126.1_1570149	C/G	CM000126.1	1570149	+	NA	NA	NA	NA	NA	NA	S	C	C	C	G	C	G	G	C	C	G
SCM000126.1_1570168	C/T	CM000126.1	1570168	+	NA	NA	NA	NA	NA	NA	Y	C	C	C	C	C	C	C	C	C	C
SCM000126.1_1570191	T/G	CM000126.1	1570191	+	NA	NA	NA	NA	NA	NA	K	T	T	T	G	T	G	G	T	T	G
SCM000126.1_1570227	T/C	CM000126.1	1570227	+	NA	NA	NA	NA	NA	NA	Y	T	T	T	C	T	C	C	T	T	C
SCM000126.1_1571229	T	CM000126.1	1571229	+	NA	NA	NA	NA	NA	NA	N	N	N	N	T	N	T	T	N	N	T
SCM000126.1_1571393	G/A	CM000126.1	1571393	+	NA	NA	NA	NA	NA	NA	G	G	G	G	A	G	A	A	G	G	A
SCM000126.1_1571424	C/A	CM000126.1	1571424	+	NA	NA	NA	NA	NA	NA	C	C	C	C	A	C	A	A	C	C	A
SCM000126.1_1571449	C/T	CM000126.1	1571449	+	NA	NA	NA	NA	NA	NA	C	C	C	C	T	C	T	T	C	C	T
SCM000126.1_1571513	T/G	CM000126.1	1571513	+	NA	NA	NA	NA	NA	NA	T	T	T	T	G	T	G	G	T	T	G
SCM000126.1_1572082	G/A	CM000126.1	1572082	+	NA	NA	NA	NA	NA	NA	G	G	G	N	R	G	R	R	G	G	N
SCM000126.1_1573281	C/T	CM000126.1	1573281	+	NA	NA	NA	NA	NA	NA	C	C	C	C	T	C	T	T	C	C	T
SCM000126.1_1573294	T/G	CM000126.1	1573294	+	NA	NA	NA	NA	NA	NA	T	T	T	T	G	T	G	G	T	T	G
SCM000126.1_1573304	T/C	CM000126.1	1573304	+	NA	NA	NA	NA	NA	NA	T	T	T	T	C	T	C	C	T	T	C
SCM000126.1_1573310	A/G	CM000126.1	1573310	+	NA	NA	NA	NA	NA	NA	A	A	A	A	G	A	G	G	A	A	G
SCM000126.1_1573314	T/C	CM000126.1	1573314	+	NA	NA	NA	NA	NA	NA	T	T	T	T	C	T	C	C	T	T	C
SCM000126.1_1573324	G/A	CM000126.1	1573324	+	NA	NA	NA	NA	NA	NA	G	G	G	G	A	G	A	A	G	G	A
SCM000126.1_1573349	C/T	CM000126.1	1573349	+	NA	NA	NA	NA	NA	NA	C	C	C	C	T	C	T	T	C	C	T
SCM000126.1_1573354	A/G	CM000126.1	1573354	+	NA	NA	NA	NA	NA	NA	A	A	A	A	G	A	G	G	A	A	G
SCM000126.1_1573404	C/T	CM000126.1	1573404	+	NA	NA	NA	NA	NA	NA	C	C	C	C	T	C	T	T	C	C	T
SCM000126.1_1573420	A/G	CM000126.1	1573420	+	NA	NA	NA	NA	NA	NA	A	A	A	A	G	A	G	G	A	A	G
SCM000126.1_1573428	T/A	CM000126.1	1573428	+	NA	NA	NA	NA	NA	NA	T	T	T	T	A	T	A	A	T	T	A
SCM000126.1_1576649	T	CM000126.1	1576649	+	NA	NA	NA	NA	NA	NA	T	N	N	N	T	N	T	T	N	N	T
SCM000126.1_1576659	C	CM000126.1	1576659	+	NA	NA	NA	NA	NA	NA	C	N	N	N	C	N	C	C	N	N	C
SCM000126.1_1576687	A	CM000126.1	1576687	+	NA	NA	NA	NA	NA	NA	A	N	N	N	A	N	A	A	N	N	A
SCM000126.1_1576691	T	CM000126.1	1576691	+	NA	NA	NA	NA	NA	NA	T	N	N	N	T	N	T	T	N	N	T
SCM000126.1_1576705	G	CM000126.1	1576705	+	NA	NA	NA	NA	NA	NA	G	N	N	N	G	N	G	G	N	N	G
SCM000126.1_1576711	G	CM000126.1	1576711	+	NA	NA	NA	NA	NA	NA	G	N	N	N	G	N	G	G	N	N	G
SCM000126.1_1576723	C	CM000126.1	1576723	+	NA	NA	NA	NA	NA	NA	C	N	N	N	C	N	C	C	N	N	C
SCM000126.1_1576799	C	CM000126.1	1576799	+	NA	NA	NA	NA	NA	NA	C	N	N	N	C	N	C	C	N	N	C
SCM000126.1_1578280	A/G	CM000126.1	1578280	+	NA	NA	NA	NA	NA	NA	A	A	A	A	A	R	A	A	A	A	A
SCM000126.1_1578407	T/G	CM000126.1	1578407	+	NA	NA	NA	NA	NA	NA	K	T	T	T	G	T	G	G	T	T	G
SCM000126.1_1579822	T/A	CM000126.1	1579822	+	NA	NA	NA	NA	NA	NA	N	N	W	N	N	N	N	N	N	N	T
SCM000126.1_1579876	T/C	CM000126.1	1579876	+	NA	NA	NA	NA	NA	NA	N	N	Y	N	N	N	N	N	N	N	T
SCM000126.1_1579895	C/T	CM000126.1	1579895	+	NA	NA	NA	NA	NA	NA	N	N	Y	N	N	N	N	N	N	N	C
SCM000126.1_1579974	C/T	CM000126.1	1579974	+	NA	NA	NA	NA	NA	NA	N	N	Y	N	N	N	N	N	N	N	C
SCM000126.1_1581440	C	CM000126.1	1581440	+	NA	NA	NA	NA	NA	NA	N	N	N	N	C	N	C	C	N	N	C
SCM000126.1_1581441	T	CM000126.1	1581441	+	NA	NA	NA	NA	NA	NA	N	N	N	N	T	N	T	T	N	N	T
SCM000126.1_1581443	G	CM000126.1	1581443	+	NA	NA	NA	NA	NA	NA	N	N	N	N	G	N	G	G	N	N	G
SCM000126.1_1581448	C	CM000126.1	1581448	+	NA	NA	NA	NA	NA	NA	N	N	N	N	C	N	C	C	N	N	C
SCM000126.1_1581457	T	CM000126.1	1581457	+	NA	NA	NA	NA	NA	NA	N	N	N	N	T	T	T	T	N	N	T
SCM000126.1_1581466	C	CM000126.1	1581466	+	NA	NA	NA	NA	NA	NA	N	N	N	N	C	C	C	C	N	N	C
SCM000126.1_1581484	G	CM000126.1	1581484	+	NA	NA	NA	NA	NA	NA	N	N	N	N	G	G	G	G	N	N	G
SCM000126.1_1582268	G/A	CM000126.1	1582268	+	NA	NA	NA	NA	NA	NA	R	N	R	N	N	G	N	G	G	G	N
SCM000126.1_1582754	A	CM000126.1	1582754	+	NA	NA	NA	NA	NA	NA	N	N	N	N	A	N	A	N	N	N	N
SCM000126.1_1582781	G	CM000126.1	1582781	+	NA	NA	NA	NA	NA	NA	N	N	N	N	G	N	G	N	N	N	N
SCM000126.1_1582805	A	CM000126.1	1582805	+	NA	NA	NA	NA	NA	NA	N	N	N	N	A	N	A	N	N	N	N
SCM000126.1_1582817	G	CM000126.1	1582817	+	NA	NA	NA	NA	NA	NA	N	N	N	N	G	N	G	N	N	N	N
SCM000126.1_1582822	T	CM000126.1	1582822	+	NA	NA	NA	NA	NA	NA	N	N	N	N	T	N	T	N	N	N	N
SCM000126.1_1582846	T	CM000126.1	1582846	+	NA	NA	NA	NA	NA	NA	N	N	N	N	T	N	T	N	N	N	N
SCM000126.1_1582860	T	CM000126.1	1582860	+	NA	NA	NA	NA	NA	NA	N	N	N	N	T	N	T	N	N	N	N
SCM000126.1_1586604	C/T	CM000126.1	1586604	+	NA	NA	NA	NA	NA	NA	C	C	C	C	T	C	T	T	C	C	T
SCM000126.1_1586610	A/C	CM000126.1	1586610	+	NA	NA	NA	NA	NA	NA	A	A	A	A	C	A	C	C	A	A	C
SCM000126.1_1586671	C/A	CM000126.1	1586671	+	NA	NA	NA	NA	NA	NA	C	C	C	A	C	A	C	C	A	C	C
SCM000126.1_1590161	T/C	CM000126.1	1590161	+	NA	NA	NA	NA	NA	NA	Y	N	N	N	N	N	N	N	N	N	T
SCM000126.1_1590181	G/A	CM000126.1	1590181	+	NA	NA	NA	NA	NA	NA	R	N	N	N	N	N	N	N	N	N	G
SCM000126.1_1590606	C	CM000126.1	1590606	+	NA	NA	NA	NA	NA	NA	C	N	N	N	C	N	N	C	N	N	C
SCM000126.1_1590654	G	CM000126.1	1590654	+	NA	NA	NA	NA	NA	NA	G	N	N	N	G	N	N	G	N	N	G
SCM000126.1_1597230	A/G	CM000126.1	1597230	+	NA	NA	NA	NA	NA	NA	R	N	A	A	R	N	N	N	A	A	N
SCM000126.1_1597339	A/G	CM000126.1	1597339	+	NA	NA	NA	NA	NA	NA	R	N	A	A	R	N	N	N	A	A	N
SCM000126.1_1597376	G/A	CM000126.1	1597376	+	NA	NA	NA	NA	NA	NA	R	N	G	G	R	N	N	N	G	G	N
SCM000126.1_1597380	G/T	CM000126.1	1597380	+	NA	NA	NA	NA	NA	NA	K	N	G	G	K	N	N	N	G	G	N
SCM000126.1_1597403	C/T	CM000126.1	1597403	+	NA	NA	NA	NA	NA	NA	Y	N	C	C	Y	N	N	N	C	C	N
SCM000126.1_1598504	T/C	CM000126.1	1598504	+	NA	NA	NA	NA	NA	NA	Y	T	T	T	C	T	C	Y	T	T	C
SCM000126.1_1598526	T/C	CM000126.1	1598526	+	NA	NA	NA	NA	NA	NA	Y	T	T	T	C	T	C	Y	T	T	C
SCM000126.1_1598610	A/C	CM000126.1	1598610	+	NA	NA	NA	NA	NA	NA	A	A	A	A	C	A	C	M	A	A	C
SCM000126.1_1598690	G/A	CM000126.1	1598690	+	NA	NA	NA	NA	NA	NA	R	G	G	G	A	G	A	R	G	G	A
SCM000126.1_1598734	C/A	CM000126.1	1598734	+	NA	NA	NA	NA	NA	NA	M	C	C	C	A	C	A	M	C	C	A
SCM000126.1_1612547	A/G	CM000126.1	1612547	+	NA	NA	NA	NA	NA	NA	N	A	N	A	G	A	N	N	N	N	N
SCM000126.1_1612593	G/A	CM000126.1	1612593	+	NA	NA	NA	NA	NA	NA	N	G	N	G	A	G	N	N	N	N	N
SCM000126.1_1612596	A/G	CM000126.1	1612596	+	NA	NA	NA	NA	NA	NA	N	A	N	A	G	A	N	N	N	N	N
SCM000126.1_1612625	C/A	CM000126.1	1612625	+	NA	NA	NA	NA	NA	NA	N	C	N	C	A	C	N	N	N	N	N
SCM000126.1_1612651	C/T	CM000126.1	1612651	+	NA	NA	NA	NA	NA	NA	N	C	N	C	T	C	N	N	N	N	N
SCM000126.1_1612665	C/T	CM000126.1	1612665	+	NA	NA	NA	NA	NA	NA	N	C	N	C	T	C	N	N	N	N	N
SCM000126.1_1613606	T	CM000126.1	1613606	+	NA	NA	NA	NA	NA	NA	N	N	N	N	N	N	N	T	N	N	T
SCM000126.1_1618725	A	CM000126.1	1618725	+	NA	NA	NA	NA	NA	NA	N	N	A	N	A	N	A	A	N	N	N
SCM000126.1_1618817	T	CM000126.1	1618817	+	NA	NA	NA	NA	NA	NA	N	N	T	N	T	N	T	T	N	N	N
[truncated: 416,024+ more rows]
